# Supplementary material for: ﻿The era of cybertaxonomy: X-ray microtomography reveals cryptic diversity and concealed cuticular sculpture in Aphanerostethus Voss, 1957 (Coleoptera, Curculionidae)
Source: Zookeys. 2024 Oct 29;1217:1–45. doi: 10.3897/zookeys.1217.126626 (PMC11538850; doi:10.3897/zookeys.1217.126626)
Supplement: XML Treatment for Aphanerostethus bifidus [file zookeys.1217.126626-treatment3.xml]

<!DOCTYPE tp:taxon-treatment
  PUBLIC "-//TaxonX//DTD Taxonomic Treatment Publishing DTD v0 20100105//EN" "tax-treatment-NSO.dtd">
<tp:taxon-treatment xmlns:tp="http://www.plazi.org/taxpub"><tp:treatment-meta><kwd-group><label>Taxon classification</label><kwd>
                <named-content content-type="kingdom">Animalia</named-content>
              </kwd><kwd>
                <named-content content-type="order">Coleoptera</named-content>
              </kwd><kwd>
                <named-content content-type="family">Curculionidae</named-content>
              </kwd></kwd-group><mixed-citation publication-type="journal"><person-group><name><surname>Lewis</surname><given-names>Jake H.</given-names></name><name><surname>Kojima</surname><given-names>Hiroaki</given-names></name><name><surname>Suenaga</surname><given-names>Miyuki</given-names></name><name><surname>Petsopoulos</surname><given-names>Dimitrios</given-names></name><name><surname>Fujisawa</surname><given-names>Yusuke</given-names></name><name><surname>Truong</surname><given-names>Xuan Lam</given-names></name><name><surname>Warren</surname><given-names>Dan L.</given-names></name></person-group><article-title>﻿The era of cybertaxonomy: X-ray microtomography reveals cryptic diversity and concealed cuticular sculpture in <italic><tp:taxon-name><tp:taxon-name-part taxon-name-part-type="genus" reg="Aphanerostethus">Aphanerostethus</tp:taxon-name-part></tp:taxon-name></italic> Voss, 1957 (<tp:taxon-name><tp:taxon-name-part taxon-name-part-type="order">Coleoptera</tp:taxon-name-part></tp:taxon-name>, <tp:taxon-name><tp:taxon-name-part taxon-name-part-type="family">Curculionidae</tp:taxon-name-part></tp:taxon-name>)</article-title><source>Zookeys</source><day>29</day><month>10</month><year>2024</year><volume>1217</volume><fpage>1</fpage><lpage>45</lpage><pub-id pub-id-type="doi">10.3897/zookeys.1217.126626</pub-id></mixed-citation></tp:treatment-meta><tp:nomenclature><label>﻿</label><tp:taxon-name>
              <object-id xmlns:xlink="http://www.w3.org/1999/xlink" content-type="arpha" xlink:type="simple">683050BA-4C51-5D1A-97B0-0775394988E2</object-id>
              <tp:taxon-name-part taxon-name-part-type="genus" reg="Aphanerostethus">Aphanerostethus</tp:taxon-name-part>
              <tp:taxon-name-part taxon-name-part-type="species" reg="bifidus">bifidus</tp:taxon-name-part>
              <object-id xmlns:xlink="http://www.w3.org/1999/xlink" content-type="zoobank" xlink:type="simple">https://zoobank.org/F64611EA-ECDE-42DE-B1AF-C77ADC0B5A69</object-id>
            </tp:taxon-name><tp:taxon-authority>Kojima &amp; Lewis</tp:taxon-authority><tp:taxon-status xmlns:xlink="http://www.w3.org/1999/xlink" xlink:type="simple">sp. nov.</tp:taxon-status><xref ref-type="fig" rid="F1">Figs 1A–D</xref><xref ref-type="fig" rid="F3">, 3</xref><xref ref-type="fig" rid="F4">, 4B–D</xref><xref ref-type="fig" rid="F10">, 10A</xref><xref ref-type="fig" rid="F11">, 11A</xref><xref ref-type="fig" rid="F14">, 14A, B</xref><xref ref-type="fig" rid="F15">, 15A, B</xref></tp:nomenclature><tp:treatment-sec sec-type="material" id="SECID0EN3BI"><title>Specimens examined.</title><p><bold><italic>Holotype</italic>: Vietnam</bold>: • Lam Dong Province, Mount Lang Biang, <named-content xmlns:xlink="http://www.w3.org/1999/xlink" content-type="dwc:verbatimCoordinates" xlink:type="simple"><named-content content-type="geo-json" specific-use="{&#34;type&#34;:&#34;Point&#34;,&#34;coordinates&#34;:[108.433333,12.033333]}" id="NCID0E23BI" xlink:type="simple">12°02'N, 108°26'E</named-content></named-content>, elevation 1700 m, 18.II.2011, H. Kojima, male deposited in <named-content xmlns:xlink="http://www.w3.org/1999/xlink" content-type="dwc:institutional_code" xlink:title="Tokyo University of Agriculture" xlink:href="http://grbio.org/institution/tokyo-university-agriculture" xlink:type="simple">TUA</named-content>, JHLHY_DAR_092. <bold><italic>Paratypes</italic></bold>: • Lam Dong Province, Mount Lang Biang, <named-content xmlns:xlink="http://www.w3.org/1999/xlink" content-type="dwc:verbatimCoordinates" xlink:type="simple"><named-content content-type="geo-json" specific-use="{&#34;type&#34;:&#34;Point&#34;,&#34;coordinates&#34;:[108.433333,12.033333]}" id="NCID0EK4BI" xlink:type="simple">12°02'N, 108°26'E</named-content></named-content>, elevation 1700 m, 18.II.2011, H. Kojima, (1, <named-content xmlns:xlink="http://www.w3.org/1999/xlink" content-type="dwc:institutional_code" xlink:title="Tokyo University of Agriculture" xlink:href="http://grbio.org/institution/tokyo-university-agriculture" xlink:type="simple">TUA</named-content>; 1, <abbrev xmlns:xlink="http://www.w3.org/1999/xlink" xlink:title="Okinawa Institute of Science and Technology" id="ABBRID0ET4BI" xlink:type="simple">OIST</abbrev>), JHLHY_DAR_101 (EGP0160C09), JHLHY_DAR_102; • same locality, 26.II.2013, H. Kojima, (1, <named-content xmlns:xlink="http://www.w3.org/1999/xlink" content-type="dwc:institutional_code" xlink:title="Tokyo University of Agriculture" xlink:href="http://grbio.org/institution/tokyo-university-agriculture" xlink:type="simple">TUA</named-content>), JHLHY_DAR_103 (EGP0160C10).</p></tp:treatment-sec><tp:treatment-sec sec-type="diagnosis" id="SECID0E24BI"><title>Diagnosis.</title><p>Body length 2.7–2.9 mm. <tp:taxon-name><tp:taxon-name-part taxon-name-part-type="genus" reg="Cuticle">Cuticle</tp:taxon-name-part></tp:taxon-name> covered in dark to pale brown scales, with distinct dark, V-shaped band across anterior part of elytra. Funicle with six articles. Prosternal cavity prominent and with steep lateral ridges. Procoxae slightly separated. Second and odd-numbered elytral intervals with erect scales. Erect elytral scales concentrated in bundle on first, third, and fifth interval along V-shaped band. Scutellum prominent. Femora with large ventral tooth at midpoint. Metaventrite with a distinct elevated transverse ridge separating the meta- and mesocoxae. Metatibial uncus bifid in male (Fig. <xref ref-type="fig" rid="F1">1A–D</xref>). Aedeagus with distinctly long apodemes, and subquadrate in apical half (Fig. <xref ref-type="fig" rid="F15">15A, B</xref>).</p><fig id="F14" position="float" orientation="portrait"><object-id xmlns:xlink="http://www.w3.org/1999/xlink" content-type="doi" xlink:type="simple">10.3897/zookeys.1217.126626.figure14</object-id><object-id xmlns:xlink="http://www.w3.org/1999/xlink" content-type="arpha" xlink:type="simple">4870B860-718E-5D45-B839-4DA75F6DC262</object-id><label>Figure 14.</label><caption><p>Lateral and dorsal photographs of <italic><tp:taxon-name><tp:taxon-name-part taxon-name-part-type="genus" reg="Aphanerostethus">Aphanerostethus</tp:taxon-name-part></tp:taxon-name></italic> species <bold>A, B</bold><italic><tp:taxon-name><tp:taxon-name-part taxon-name-part-type="genus" reg="Aphanerostethus">Aphanerostethus</tp:taxon-name-part><tp:taxon-name-part taxon-name-part-type="species" reg="bifidus">bifidus</tp:taxon-name-part></tp:taxon-name></italic> sp. nov. (JHLHY_DAR_092) <bold>C, D</bold><italic><tp:taxon-name><tp:taxon-name-part taxon-name-part-type="genus" reg="Aphanerostethus">Aphanerostethus</tp:taxon-name-part><tp:taxon-name-part taxon-name-part-type="species" reg="decoratus">decoratus</tp:taxon-name-part></tp:taxon-name></italic> sp. nov. (JHLHY_DAR_079). <tp:taxon-name><tp:taxon-name-part taxon-name-part-type="genus" reg="Scale">Scale</tp:taxon-name-part></tp:taxon-name> bars: 0.5 mm.</p></caption><graphic xmlns:xlink="http://www.w3.org/1999/xlink" xlink:href="zookeys-1217-001_article-126626__-g014.jpg" position="float" orientation="portrait" xlink:type="simple" id="oo_1163078.jpg"><uri content-type="original_file" xlink:type="simple">https://binary.pensoft.net/fig/1163078</uri></graphic></fig><fig id="F15" position="float" orientation="portrait"><object-id xmlns:xlink="http://www.w3.org/1999/xlink" content-type="doi" xlink:type="simple">10.3897/zookeys.1217.126626.figure15</object-id><object-id xmlns:xlink="http://www.w3.org/1999/xlink" content-type="arpha" xlink:type="simple">794E357F-1417-557B-B2A6-9B0904506DEC</object-id><label>Figure 15.</label><caption><p>Aedeagi of <italic><tp:taxon-name><tp:taxon-name-part taxon-name-part-type="genus" reg="Aphanerostethus">Aphanerostethus</tp:taxon-name-part></tp:taxon-name></italic> species <bold>A, B</bold><italic><tp:taxon-name><tp:taxon-name-part taxon-name-part-type="genus" reg="Aphanerostethus">A.</tp:taxon-name-part><tp:taxon-name-part taxon-name-part-type="species" reg="bifidus">bifidus</tp:taxon-name-part></tp:taxon-name></italic> sp. nov. (JHLHY_DAR_102) <bold>C, D</bold><italic><tp:taxon-name><tp:taxon-name-part taxon-name-part-type="genus" reg="Aphanerostethus">A.</tp:taxon-name-part><tp:taxon-name-part taxon-name-part-type="species" reg="distinctus">distinctus</tp:taxon-name-part></tp:taxon-name></italic> (Morimoto &amp; Miyakawa, 1985) (OKENT87658) <bold>E, F</bold><italic><tp:taxon-name><tp:taxon-name-part taxon-name-part-type="genus" reg="Aphanerostethus">A.</tp:taxon-name-part><tp:taxon-name-part taxon-name-part-type="species" reg="falcatus">falcatus</tp:taxon-name-part></tp:taxon-name></italic> sp. nov. (JHLHY_DAR_099) <bold>G, H</bold><italic><tp:taxon-name><tp:taxon-name-part taxon-name-part-type="genus" reg="Aphanerostethus">A.</tp:taxon-name-part><tp:taxon-name-part taxon-name-part-type="species" reg="incurvatus">incurvatus</tp:taxon-name-part></tp:taxon-name></italic> sp. nov. (JHLHY_DAR_100) <bold>I, J</bold><italic><tp:taxon-name><tp:taxon-name-part taxon-name-part-type="genus" reg="Aphanerostethus">A.</tp:taxon-name-part><tp:taxon-name-part taxon-name-part-type="species" reg="japonicus">japonicus</tp:taxon-name-part></tp:taxon-name></italic> sp. nov. (JHLHY_DAR_052) <bold>K, L</bold><italic><tp:taxon-name><tp:taxon-name-part taxon-name-part-type="genus" reg="Aphanerostethus">A.</tp:taxon-name-part><tp:taxon-name-part taxon-name-part-type="species" reg="magnus">magnus</tp:taxon-name-part></tp:taxon-name></italic> sp. nov. (JHLHY_DAR_022) <bold>M, N</bold><italic><tp:taxon-name><tp:taxon-name-part taxon-name-part-type="genus" reg="Aphanerostethus">A.</tp:taxon-name-part><tp:taxon-name-part taxon-name-part-type="species" reg="morimotoi">morimotoi</tp:taxon-name-part></tp:taxon-name></italic> sp. nov. (JHLHY_DAR_113) <bold>O, P</bold><italic><tp:taxon-name><tp:taxon-name-part taxon-name-part-type="genus" reg="Aphanerostethus">A.</tp:taxon-name-part><tp:taxon-name-part taxon-name-part-type="species" reg="nudus">nudus</tp:taxon-name-part></tp:taxon-name></italic> sp. nov. (JHLHY_DAR_012) <bold>Q, R</bold><italic><tp:taxon-name><tp:taxon-name-part taxon-name-part-type="genus" reg="Aphanerostethus">A.</tp:taxon-name-part><tp:taxon-name-part taxon-name-part-type="species" reg="spinosus">spinosus</tp:taxon-name-part></tp:taxon-name></italic> sp. nov. (JHLHY_DAR_077) <bold>S, T</bold><italic><tp:taxon-name><tp:taxon-name-part taxon-name-part-type="genus" reg="Aphanerostethus">A.</tp:taxon-name-part><tp:taxon-name-part taxon-name-part-type="species" reg="taiwanus">taiwanus</tp:taxon-name-part></tp:taxon-name></italic> sp. nov. (JHLHY_DAR_016) <bold>U, V</bold><italic><tp:taxon-name><tp:taxon-name-part taxon-name-part-type="genus" reg="Aphanerostethus">A.</tp:taxon-name-part><tp:taxon-name-part taxon-name-part-type="species" reg="vannideki">vannideki</tp:taxon-name-part></tp:taxon-name></italic> Voss, 1957 (JHLHY_DAR_082).</p></caption><graphic xmlns:xlink="http://www.w3.org/1999/xlink" xlink:href="zookeys-1217-001_article-126626__-g015.jpg" position="float" orientation="portrait" xlink:type="simple" id="oo_1163079.jpg"><uri content-type="original_file" xlink:type="simple">https://binary.pensoft.net/fig/1163079</uri></graphic></fig></tp:treatment-sec><tp:treatment-sec sec-type="distribution" id="SECID0EGFCI"><title>Distribution.</title><p>This species is currently only known from Mount Lang Biang, Vietnam.</p></tp:treatment-sec><tp:treatment-sec sec-type="etymology" id="SECID0ELFCI"><title>Etymology.</title><p>The specific name <italic><tp:taxon-name><tp:taxon-name-part taxon-name-part-type="genus" reg="Aphanerostethus"/><tp:taxon-name-part taxon-name-part-type="species" reg="bifidus">bifidus</tp:taxon-name-part></tp:taxon-name></italic> is a Latin adjective in reference to the bifid metatibial uncus observed in males (Fig. <xref ref-type="fig" rid="F1">1A–D</xref>).</p></tp:treatment-sec><tp:treatment-sec><!--Section generated to contain objects referenced in tp:taxon-treatment.--><fig id="F1" position="float" orientation="portrait"><object-id xmlns:xlink="http://www.w3.org/1999/xlink" content-type="doi" xlink:type="simple">10.3897/zookeys.1217.126626.figure1</object-id><object-id xmlns:xlink="http://www.w3.org/1999/xlink" content-type="arpha" xlink:type="simple">8865EE60-5610-5B23-B70E-4A24648D51A2</object-id><label>Figure 1.</label><caption><p>Metatibial unci in <italic><tp:taxon-name><tp:taxon-name-part taxon-name-part-type="genus" reg="Aphanerostethus">Aphanerostethus</tp:taxon-name-part></tp:taxon-name></italic> (males) <bold>A–D</bold><italic><tp:taxon-name><tp:taxon-name-part taxon-name-part-type="genus" reg="Aphanerostethus">A.</tp:taxon-name-part><tp:taxon-name-part taxon-name-part-type="species" reg="bifidus">bifidus</tp:taxon-name-part></tp:taxon-name></italic> sp. nov. (JHLHY_DAR_102) <bold>E–H</bold><italic><tp:taxon-name><tp:taxon-name-part taxon-name-part-type="genus" reg="Aphanerostethus">A.</tp:taxon-name-part><tp:taxon-name-part taxon-name-part-type="species" reg="distinctus">distinctus</tp:taxon-name-part></tp:taxon-name></italic> (Morimoto &amp; Miyakawa, 1985) (OKENT0087658) <bold>I–L</bold><italic><tp:taxon-name><tp:taxon-name-part taxon-name-part-type="genus" reg="Aphanerostethus">A.</tp:taxon-name-part><tp:taxon-name-part taxon-name-part-type="species" reg="falcatus">falcatus</tp:taxon-name-part></tp:taxon-name></italic> sp. nov. (JHLHY_DAR_099) <bold>M–P</bold><italic><tp:taxon-name><tp:taxon-name-part taxon-name-part-type="genus" reg="Aphanerostethus">A.</tp:taxon-name-part><tp:taxon-name-part taxon-name-part-type="species" reg="incurvatus">incurvatus</tp:taxon-name-part></tp:taxon-name></italic> sp. nov. (JHLHY_DAR_100).</p></caption><graphic xmlns:xlink="http://www.w3.org/1999/xlink" xlink:href="zookeys-1217-001_article-126626__-g001.jpg" position="float" orientation="portrait" xlink:type="simple" id="oo_1163065.jpg"><uri content-type="original_file" xlink:type="simple">https://binary.pensoft.net/fig/1163065</uri></graphic></fig><fig id="F3" position="float" orientation="portrait"><object-id xmlns:xlink="http://www.w3.org/1999/xlink" content-type="doi" xlink:type="simple">10.3897/zookeys.1217.126626.figure3</object-id><object-id xmlns:xlink="http://www.w3.org/1999/xlink" content-type="arpha" xlink:type="simple">A50CCC7A-A529-5A5B-9DC5-B6D96D6E2820</object-id><label>Figure 3.</label><caption><p>Maximum likelihood tree of <italic><tp:taxon-name><tp:taxon-name-part taxon-name-part-type="genus" reg="Aphanerostethus">Aphanerostethus</tp:taxon-name-part></tp:taxon-name></italic> species based on an 872 base-pair long concatenated DNA matrix (<abbrev xmlns:xlink="http://www.w3.org/1999/xlink" xlink:title="cytochrome c oxidase subunit I" id="ABBRID0ELCAI" xlink:type="simple">CO1</abbrev>, <abbrev xmlns:xlink="http://www.w3.org/1999/xlink" xlink:title="cytochrome b" id="ABBRID0EPCAI" xlink:type="simple">Cytb</abbrev>, 16S) with gene-wise partition modelling (<abbrev xmlns:xlink="http://www.w3.org/1999/xlink" xlink:title="cytochrome c oxidase subunit I" id="ABBRID0ETCAI" xlink:type="simple">CO1</abbrev> / <abbrev xmlns:xlink="http://www.w3.org/1999/xlink" xlink:title="cytochrome b" id="ABBRID0EXCAI" xlink:type="simple">Cytb</abbrev>: GTR+F+I+G4; 16S: GTR+F+G4) constructed in IQ-TREE v. 1.6.12. Branch support values represent standard nonparametric bootstraps (1000 replicates) and posterior probabilities. The symbol “–” indicates a posterior probability less than 50 (i.e., collapsed nodes in the Bayesian Inference tree). EGP codes represent DNA extraction codes and serve also as unique specimen identifiers. Associated <italic><tp:taxon-name><tp:taxon-name-part taxon-name-part-type="genus" reg="Aphanerostethus">Aphanerostethus</tp:taxon-name-part></tp:taxon-name></italic> weevil figures on the right of the tree are not to scale. Note that, except for <italic><tp:taxon-name><tp:taxon-name-part taxon-name-part-type="genus" reg="Aphanerostethus">A.</tp:taxon-name-part><tp:taxon-name-part taxon-name-part-type="species" reg="distinctus">distinctus</tp:taxon-name-part></tp:taxon-name></italic> and <italic><tp:taxon-name><tp:taxon-name-part taxon-name-part-type="genus" reg="Aphanerostethus">A.</tp:taxon-name-part><tp:taxon-name-part taxon-name-part-type="species" reg="taiwanus">taiwanus</tp:taxon-name-part></tp:taxon-name></italic> (see Comments under the <italic><tp:taxon-name><tp:taxon-name-part taxon-name-part-type="genus" reg="Aphanerostethus">A.</tp:taxon-name-part><tp:taxon-name-part taxon-name-part-type="species" reg="taiwanus">taiwanus</tp:taxon-name-part></tp:taxon-name></italic> species profile), the monophyly of all <italic><tp:taxon-name><tp:taxon-name-part taxon-name-part-type="genus" reg="Aphanerostethus">Aphanerostethus</tp:taxon-name-part></tp:taxon-name></italic> species is strongly supported (BS: 100, <abbrev xmlns:xlink="http://www.w3.org/1999/xlink" xlink:title="posterior probability" id="ABBRID0EKEAI" xlink:type="simple">PP</abbrev>: 1).</p></caption><graphic xmlns:xlink="http://www.w3.org/1999/xlink" xlink:href="zookeys-1217-001_article-126626__-g003.jpg" position="float" orientation="portrait" xlink:type="simple" id="oo_1163067.jpg"><uri content-type="original_file" xlink:type="simple">https://binary.pensoft.net/fig/1163067</uri></graphic></fig><fig id="F4" position="float" orientation="portrait"><object-id xmlns:xlink="http://www.w3.org/1999/xlink" content-type="doi" xlink:type="simple">10.3897/zookeys.1217.126626.figure4</object-id><object-id xmlns:xlink="http://www.w3.org/1999/xlink" content-type="arpha" xlink:type="simple">F0C6A06D-68DD-5897-A87D-2D245BDFB6FD</object-id><label>Figure 4.</label><caption><p>X-ray microtomography generated 3D models of <italic><tp:taxon-name><tp:taxon-name-part taxon-name-part-type="genus" reg="Aphanerostethus">Aphanerostethus</tp:taxon-name-part></tp:taxon-name></italic> pronota with scales removed, revealing otherwise hidden differences in underlying puncture morphology <bold>A</bold><italic><tp:taxon-name><tp:taxon-name-part taxon-name-part-type="genus" reg="Aphanerostethus">Aphanerostethus</tp:taxon-name-part><tp:taxon-name-part taxon-name-part-type="species" reg="armatus">armatus</tp:taxon-name-part></tp:taxon-name></italic> sp. nov. (JHLHY_DAR_078) <bold>B–D</bold><italic><tp:taxon-name><tp:taxon-name-part taxon-name-part-type="genus" reg="Aphanerostethus">Aphanerostethus</tp:taxon-name-part><tp:taxon-name-part taxon-name-part-type="species" reg="bifidus">bifidus</tp:taxon-name-part></tp:taxon-name></italic> sp. nov. (JHLHY_DAR_092, 101, and 103, respectively) <bold>E</bold><italic><tp:taxon-name><tp:taxon-name-part taxon-name-part-type="genus" reg="Aphanerostethus">Aphanerostethus</tp:taxon-name-part><tp:taxon-name-part taxon-name-part-type="species" reg="decoratus">decoratus</tp:taxon-name-part></tp:taxon-name></italic> sp. nov. (JHLHY_DAR_079) <bold>F</bold><italic><tp:taxon-name><tp:taxon-name-part taxon-name-part-type="genus" reg="Aphanerostethus">Aphanerostethus</tp:taxon-name-part><tp:taxon-name-part taxon-name-part-type="species" reg="spinosus">spinosus</tp:taxon-name-part></tp:taxon-name></italic> sp. nov. (JHLHY_DAR_077).</p></caption><graphic xmlns:xlink="http://www.w3.org/1999/xlink" xlink:href="zookeys-1217-001_article-126626__-g004.jpg" position="float" orientation="portrait" xlink:type="simple" id="oo_1163068.jpg"><uri content-type="original_file" xlink:type="simple">https://binary.pensoft.net/fig/1163068</uri></graphic></fig><fig id="F10" position="float" orientation="portrait"><object-id xmlns:xlink="http://www.w3.org/1999/xlink" content-type="doi" xlink:type="simple">10.3897/zookeys.1217.126626.figure10</object-id><object-id xmlns:xlink="http://www.w3.org/1999/xlink" content-type="arpha" xlink:type="simple">DDA569F6-AC58-5ED5-853B-498847205A11</object-id><label>Figure 10.</label><caption><p>X-ray microtomography generated 3D models of <italic><tp:taxon-name><tp:taxon-name-part taxon-name-part-type="genus" reg="Aphanerostethus">Aphanerostethus</tp:taxon-name-part></tp:taxon-name></italic> elytra with scales removed, revealing differences in the length of the 10<sup>th</sup> elytral stria. The yellow and red arrows indicate the base and apex of the 10<sup>th</sup> elytral stria, respectively <bold>A</bold><italic><tp:taxon-name><tp:taxon-name-part taxon-name-part-type="genus" reg="Aphanerostethus">Aphanerostethus</tp:taxon-name-part><tp:taxon-name-part taxon-name-part-type="species" reg="bifidus">bifidus</tp:taxon-name-part></tp:taxon-name></italic> sp. nov. (JHLHY_DAR_092) <bold>B</bold><italic><tp:taxon-name><tp:taxon-name-part taxon-name-part-type="genus" reg="Aphanerostethus">A.</tp:taxon-name-part><tp:taxon-name-part taxon-name-part-type="species" reg="falcatus">falcatus</tp:taxon-name-part></tp:taxon-name></italic> sp. nov. (JHLHY_DAR_172) <bold>C</bold><italic><tp:taxon-name><tp:taxon-name-part taxon-name-part-type="genus" reg="Aphanerostethus">A.</tp:taxon-name-part><tp:taxon-name-part taxon-name-part-type="species" reg="morimotoi">morimotoi</tp:taxon-name-part></tp:taxon-name></italic> sp. nov. (JHLHY_DAR_115) <bold>D</bold><italic><tp:taxon-name><tp:taxon-name-part taxon-name-part-type="genus" reg="Aphanerostethus">A.</tp:taxon-name-part><tp:taxon-name-part taxon-name-part-type="species" reg="decoratus">decoratus</tp:taxon-name-part></tp:taxon-name></italic> sp. nov. (JHLHY_DAR_079) <bold>E</bold><italic><tp:taxon-name><tp:taxon-name-part taxon-name-part-type="genus" reg="Aphanerostethus">A.</tp:taxon-name-part><tp:taxon-name-part taxon-name-part-type="species" reg="distinctus">distinctus</tp:taxon-name-part></tp:taxon-name></italic> (Morimotoi &amp; Miyakawa, 1985) (OKENT0089414) <bold>F</bold><italic><tp:taxon-name><tp:taxon-name-part taxon-name-part-type="genus" reg="Aphanerostethus">A.</tp:taxon-name-part><tp:taxon-name-part taxon-name-part-type="species" reg="taiwanus">taiwanus</tp:taxon-name-part></tp:taxon-name></italic> sp. nov. (JHLHY_DAR_070).</p></caption><graphic xmlns:xlink="http://www.w3.org/1999/xlink" xlink:href="zookeys-1217-001_article-126626__-g010.jpg" position="float" orientation="portrait" xlink:type="simple" id="oo_1163074.jpg"><uri content-type="original_file" xlink:type="simple">https://binary.pensoft.net/fig/1163074</uri></graphic></fig><fig id="F11" position="float" orientation="portrait"><object-id xmlns:xlink="http://www.w3.org/1999/xlink" content-type="doi" xlink:type="simple">10.3897/zookeys.1217.126626.figure11</object-id><object-id xmlns:xlink="http://www.w3.org/1999/xlink" content-type="arpha" xlink:type="simple">2FC1A70E-DB5B-5E4F-A7AF-D6BC77760E72</object-id><label>Figure 11.</label><caption><p>X-ray microtomography generated 3D models of <italic><tp:taxon-name><tp:taxon-name-part taxon-name-part-type="genus" reg="Aphanerostethus">Aphanerostethus</tp:taxon-name-part></tp:taxon-name></italic> with the right elytron removed, revealing differences in the length, width, and venation of the hindwing (as shown here, the hindwing is affixed to the inner surface of the elytron in most specimens). A lateral view of the full body is shown below each close-up for reference. The red, blue, and yellow arrows indicate the base, midpoint, and apex of the hindwing, respectively <bold>A</bold><italic><tp:taxon-name><tp:taxon-name-part taxon-name-part-type="genus" reg="Aphanerostethus">Aphanerostethus</tp:taxon-name-part><tp:taxon-name-part taxon-name-part-type="species" reg="bifidus">bifidus</tp:taxon-name-part></tp:taxon-name></italic> sp. nov. (JHLHY_DAR_092) <bold>B</bold><italic><tp:taxon-name><tp:taxon-name-part taxon-name-part-type="genus" reg="Aphanerostethus">A.</tp:taxon-name-part><tp:taxon-name-part taxon-name-part-type="species" reg="decoratus">decoratus</tp:taxon-name-part></tp:taxon-name></italic> sp. nov. (JHLHY_DAR_079) <bold>C</bold><italic><tp:taxon-name><tp:taxon-name-part taxon-name-part-type="genus" reg="Aphanerostethus">A.</tp:taxon-name-part><tp:taxon-name-part taxon-name-part-type="species" reg="japonicus">japonicus</tp:taxon-name-part></tp:taxon-name></italic> sp. nov. (JHLHY_DAR_041) <bold>D</bold><italic><tp:taxon-name><tp:taxon-name-part taxon-name-part-type="genus" reg="Aphanerostethus">A.</tp:taxon-name-part><tp:taxon-name-part taxon-name-part-type="species" reg="magnus">magnus</tp:taxon-name-part></tp:taxon-name></italic> sp. nov. (JHLHY_DAR_032).</p></caption><graphic xmlns:xlink="http://www.w3.org/1999/xlink" xlink:href="zookeys-1217-001_article-126626__-g011.jpg" position="float" orientation="portrait" xlink:type="simple" id="oo_1163075.jpg"><uri content-type="original_file" xlink:type="simple">https://binary.pensoft.net/fig/1163075</uri></graphic></fig></tp:treatment-sec></tp:taxon-treatment>
