# Supplementary material for: ﻿The era of cybertaxonomy: X-ray microtomography reveals cryptic diversity and concealed cuticular sculpture in Aphanerostethus Voss, 1957 (Coleoptera, Curculionidae)
Source: Zookeys. 2024 Oct 29;1217:1–45. doi: 10.3897/zookeys.1217.126626 (PMC11538850; doi:10.3897/zookeys.1217.126626)
Supplement: XML Treatment for Aphanerostethus distinctus [file zookeys.1217.126626-treatment6.xml]

<!DOCTYPE tp:taxon-treatment
  PUBLIC "-//TaxonX//DTD Taxonomic Treatment Publishing DTD v0 20100105//EN" "tax-treatment-NSO.dtd">
<tp:taxon-treatment xmlns:tp="http://www.plazi.org/taxpub"><tp:treatment-meta><kwd-group><label>Taxon classification</label><kwd>
                <named-content content-type="kingdom">Animalia</named-content>
              </kwd><kwd>
                <named-content content-type="order">Coleoptera</named-content>
              </kwd><kwd>
                <named-content content-type="family">Curculionidae</named-content>
              </kwd></kwd-group><mixed-citation publication-type="journal"><person-group><name><surname>Lewis</surname><given-names>Jake H.</given-names></name><name><surname>Kojima</surname><given-names>Hiroaki</given-names></name><name><surname>Suenaga</surname><given-names>Miyuki</given-names></name><name><surname>Petsopoulos</surname><given-names>Dimitrios</given-names></name><name><surname>Fujisawa</surname><given-names>Yusuke</given-names></name><name><surname>Truong</surname><given-names>Xuan Lam</given-names></name><name><surname>Warren</surname><given-names>Dan L.</given-names></name></person-group><article-title>﻿The era of cybertaxonomy: X-ray microtomography reveals cryptic diversity and concealed cuticular sculpture in <italic><tp:taxon-name><tp:taxon-name-part taxon-name-part-type="genus" reg="Aphanerostethus">Aphanerostethus</tp:taxon-name-part></tp:taxon-name></italic> Voss, 1957 (<tp:taxon-name><tp:taxon-name-part taxon-name-part-type="order">Coleoptera</tp:taxon-name-part></tp:taxon-name>, <tp:taxon-name><tp:taxon-name-part taxon-name-part-type="family">Curculionidae</tp:taxon-name-part></tp:taxon-name>)</article-title><source>Zookeys</source><day>29</day><month>10</month><year>2024</year><volume>1217</volume><fpage>1</fpage><lpage>45</lpage><pub-id pub-id-type="doi">10.3897/zookeys.1217.126626</pub-id></mixed-citation></tp:treatment-meta><tp:nomenclature><label>﻿</label><tp:taxon-name>
              <object-id xmlns:xlink="http://www.w3.org/1999/xlink" content-type="arpha" xlink:type="simple">B5076194-9EFD-5AD6-AEBE-7C26419F64EA</object-id>
              <tp:taxon-name-part taxon-name-part-type="genus" reg="Aphanerostethus">Aphanerostethus</tp:taxon-name-part>
              <tp:taxon-name-part taxon-name-part-type="species" reg="distinctus">distinctus</tp:taxon-name-part>
            </tp:taxon-name><tp:taxon-authority>(Morimoto &amp; Miyakawa, 1985)</tp:taxon-authority><tp:taxon-status xmlns:xlink="http://www.w3.org/1999/xlink" xlink:type="simple">comb. nov.</tp:taxon-status><xref ref-type="fig" rid="F1">Figs 1E–H</xref><xref ref-type="fig" rid="F3">, 3</xref><xref ref-type="fig" rid="F5">, 5A–C</xref><xref ref-type="fig" rid="F10">, 10E</xref><xref ref-type="fig" rid="F15">, 15C, D</xref><xref ref-type="fig" rid="F17">, 17A, B</xref><xref ref-type="fig" rid="F18">, 18A</xref><tp:nomenclature-citation-list><tp:nomenclature-citation><tp:taxon-name>
                  <tp:taxon-name-part taxon-name-part-type="genus" reg="Darumazo">Darumazo</tp:taxon-name-part>
                  <tp:taxon-name-part taxon-name-part-type="species" reg="distinctus">distinctus</tp:taxon-name-part>
                </tp:taxon-name><comment>Morimoto &amp; Miyakawa, 1985.</comment></tp:nomenclature-citation></tp:nomenclature-citation-list></tp:nomenclature><tp:treatment-sec sec-type="material" id="SECID0EPRCI"><title>Specimens examined.</title><p><bold><italic>Holotype</italic>: Japan: Tokyo City</bold>: • Miyake Island, Sabigahama, 2.V.1975, T. Mikage, deposited in <named-content xmlns:xlink="http://www.w3.org/1999/xlink" content-type="dwc:institutional_code" xlink:title="Entomology Lab of Kyushu University" xlink:href="http://grbio.org/institution/kyushu-university" xlink:type="simple">ELKU</named-content>, JHLHY_DAR_002. <bold><italic>Paratypes</italic>: Japan: Kagoshima Prefecture</bold>: • Akuseki Is., 24.IV.1971, M. Sakai, (1, <named-content xmlns:xlink="http://www.w3.org/1999/xlink" content-type="dwc:institutional_code" xlink:title="Kyushu University Museum" xlink:href="http://grbio.org/institution/kyushu-university-museum" xlink:type="simple">KUM</named-content>), JHLHY_DAR_069; • <bold>Nagasaki Prefecture</bold>: Nagasaki City, Mt. Kompira, 25.III.1953, H. Kamiya, (1, <named-content xmlns:xlink="http://www.w3.org/1999/xlink" content-type="dwc:institutional_code" xlink:title="Kyushu University Museum" xlink:href="http://grbio.org/institution/kyushu-university-museum" xlink:type="simple">KUM</named-content>), JHLHY_DAR_003; • <bold>Okinawa Prefecture</bold>: Iriomote Is., Ushikumori, 9.III.1964, Y. Miyatake, (1, <named-content xmlns:xlink="http://www.w3.org/1999/xlink" content-type="dwc:institutional_code" xlink:title="Kyushu University Museum" xlink:href="http://grbio.org/institution/kyushu-university-museum" xlink:type="simple">KUM</named-content>), JHLHY_DAR_009; • Yonaguni Is., Sonai, 25–29.VIII.1969, H. Makihara, (1, <named-content xmlns:xlink="http://www.w3.org/1999/xlink" content-type="dwc:institutional_code" xlink:title="Kyushu University Museum" xlink:href="http://grbio.org/institution/kyushu-university-museum" xlink:type="simple">KUM</named-content>), JHLHY_DAR_010; • <bold>Tokyo City</bold>: Izu Oshima Is., Sashikiji, 3.V.1979, S. Miyakawa, (1, <abbrev xmlns:xlink="http://www.w3.org/1999/xlink" xlink:title="Private Collection of H. Yoshitake" id="ABBRID0EYSCI" xlink:type="simple">PCHY</abbrev>), JHLHY_DAR_004; • Izu Oshima Is., Mt. Atagoyama, 30.IV.1979, S. Miyakawa, (1, <named-content xmlns:xlink="http://www.w3.org/1999/xlink" content-type="dwc:institutional_code" xlink:title="Kyushu University Museum" xlink:href="http://grbio.org/institution/kyushu-university-museum" xlink:type="simple">KUM</named-content>), JHLHY_DAR_005; • Miyake Is., Sabigahama, 2.V.1975, T. Mikage, (1, <named-content xmlns:xlink="http://www.w3.org/1999/xlink" content-type="dwc:institutional_code" xlink:title="Kyushu University Museum" xlink:href="http://grbio.org/institution/kyushu-university-museum" xlink:type="simple">KUM</named-content>), JHLHY_DAR_006; • Aogashima Is., Ike no Sawa, 23.V.1979, J. Okuma, (1, <named-content xmlns:xlink="http://www.w3.org/1999/xlink" content-type="dwc:institutional_code" xlink:title="Kyushu University Museum" xlink:href="http://grbio.org/institution/kyushu-university-museum" xlink:type="simple">KUM</named-content>), JHLHY_DAR_007; • Hachijo-jima Is., Mihara rindo, 20.IV.1978, S. Miyakawa, (1, <named-content xmlns:xlink="http://www.w3.org/1999/xlink" content-type="dwc:institutional_code" xlink:title="Kyushu University Museum" xlink:href="http://grbio.org/institution/kyushu-university-museum" xlink:type="simple">KUM</named-content>), JHLHY_DAR_008; • Miyake Is., Nanto rindo, 27.IV.1978, Jun Okuma, (1, <named-content xmlns:xlink="http://www.w3.org/1999/xlink" content-type="dwc:institutional_code" xlink:title="Kyushu University Museum" xlink:href="http://grbio.org/institution/kyushu-university-museum" xlink:type="simple">KUM</named-content>), JHLHY_DAR_068.</p></tp:treatment-sec><tp:treatment-sec sec-type="type material" id="SECID0EQTCI"><title>Non-type material examined.</title><p><bold>Japan: Fukui Prefecture</bold>: • Mikata-chou, Ongami Is., 5.X.1986, T. Ueno, (1, <named-content xmlns:xlink="http://www.w3.org/1999/xlink" content-type="dwc:institutional_code" xlink:title="Kyushu University Museum" xlink:href="http://grbio.org/institution/kyushu-university-museum" xlink:type="simple">KUM</named-content>), JHLHY_DAR_071, JHLHY_DAR_072. <bold>Kagoshima Prefecture</bold>: • Iwayadomari, Kuchinoerabu-jima Island, 28.VII.2013, H. Kojima, on <italic><tp:taxon-name><tp:taxon-name-part taxon-name-part-type="genus" reg="Boehmeria">Boehmeria</tp:taxon-name-part></tp:taxon-name></italic> sp., (50, <named-content xmlns:xlink="http://www.w3.org/1999/xlink" content-type="dwc:institutional_code" xlink:title="Tokyo University of Agriculture" xlink:href="http://grbio.org/institution/tokyo-university-agriculture" xlink:type="simple">TUA</named-content>), JHLHY_DAR_200 – JHLHY_DAR_249; • Sato, Nakanoshima Is., 7–9.VII.2019, S. Imada, (1, <named-content xmlns:xlink="http://www.w3.org/1999/xlink" content-type="dwc:institutional_code" xlink:title="Kyushu University Museum" xlink:href="http://grbio.org/institution/kyushu-university-museum" xlink:type="simple">KUM</named-content>), JHLHY_DAR_067; • Yoriki, Nakanoshima Island, 15.III.2013, H. Kojima, (2, <named-content xmlns:xlink="http://www.w3.org/1999/xlink" content-type="dwc:institutional_code" xlink:title="Tokyo University of Agriculture" xlink:href="http://grbio.org/institution/tokyo-university-agriculture" xlink:type="simple">TUA</named-content>), JHLHY_DAR_105 (EGP0160C05), JHLHY_DAR_143; • Mt. Otake, Nakanoshima Island, 13–16.III.2013, H. Kojima, (3, <named-content xmlns:xlink="http://www.w3.org/1999/xlink" content-type="dwc:institutional_code" xlink:title="Tokyo University of Agriculture" xlink:href="http://grbio.org/institution/tokyo-university-agriculture" xlink:type="simple">TUA</named-content>), JHLHY_DAR_144; • Ookizaki, Nakanoshima Island, 30.IX.2015, H. Kojima, (1, <named-content xmlns:xlink="http://www.w3.org/1999/xlink" content-type="dwc:institutional_code" xlink:title="Tokyo University of Agriculture" xlink:href="http://grbio.org/institution/tokyo-university-agriculture" xlink:type="simple">TUA</named-content>), JHLHY_DAR_145; • Mt. Negamiyama, Akuseki Island, 7–8.III.2013, H. Kojima, (2, <named-content xmlns:xlink="http://www.w3.org/1999/xlink" content-type="dwc:institutional_code" xlink:title="Tokyo University of Agriculture" xlink:href="http://grbio.org/institution/tokyo-university-agriculture" xlink:type="simple">TUA</named-content>), JHLHY_DAR_146, JHLHY_DAR_147; • Mt. Birouyama, Akuseki Island, 6–8.III.2013, H. Kojima, (4, <named-content xmlns:xlink="http://www.w3.org/1999/xlink" content-type="dwc:institutional_code" xlink:title="Tokyo University of Agriculture" xlink:href="http://grbio.org/institution/tokyo-university-agriculture" xlink:type="simple">TUA</named-content>), JHLHY_DAR_106 (EGP0160C06), JHLHY_DAR_148 – JHLHY_DAR_150; <bold>Okinawa Prefecture</bold>: • Kunigami, 20.IV.–12.VI.2006, H. Goto, (1, <named-content xmlns:xlink="http://www.w3.org/1999/xlink" content-type="dwc:institutional_code" xlink:title="Forestry and Forest Products Research Institute" xlink:href="http://grbio.org/institution/forestry-and-forest-products-research-institute" xlink:type="simple">FFPRI</named-content>), JHLHY_DAR_011; • Okinawa Is., Kunigami, Oku (<named-content xmlns:xlink="http://www.w3.org/1999/xlink" content-type="dwc:verbatimCoordinates" xlink:type="simple"><named-content content-type="geo-json" specific-use="{&#34;type&#34;:&#34;Point&#34;,&#34;coordinates&#34;:[128.271910,26.836040]}" id="NCID0EKVCI" xlink:type="simple">26.83604°N, 128.27191°E</named-content></named-content>), 27.V.–10.VI.2016, L. Iha, S. Iriyama, (1, <abbrev xmlns:xlink="http://www.w3.org/1999/xlink" xlink:title="Okinawa Institute of Science and Technology" id="ABBRID0EPVCI" xlink:type="simple">OIST</abbrev>), OKENT0089219, EGP0160B10; • same locality, 8–22.VII.2016, Y. Tamaki, I. Maehira, (4, <abbrev xmlns:xlink="http://www.w3.org/1999/xlink" xlink:title="Okinawa Institute of Science and Technology" id="ABBRID0ETVCI" xlink:type="simple">OIST</abbrev>), OKENT0089411–OKENT0089414, EGP0160B09; • Okinawa Is., Kunigami, Oku (<named-content xmlns:xlink="http://www.w3.org/1999/xlink" content-type="dwc:verbatimCoordinates" xlink:type="simple"><named-content content-type="geo-json" specific-use="{&#34;type&#34;:&#34;Point&#34;,&#34;coordinates&#34;:[128.270510,26.836300]}" id="NCID0E1VCI" xlink:type="simple">26.83630°N, 128.27051°E</named-content></named-content>), 8–22.VII.2016, Y. Tamaki, I. Maehira, (3, <abbrev xmlns:xlink="http://www.w3.org/1999/xlink" xlink:title="Okinawa Institute of Science and Technology" id="ABBRID0E6VCI" xlink:type="simple">OIST</abbrev>), OKENT0087604–OKENT0087606; • same locality, 22.VII.–5.VIII.2016, T. Kinjo, K. Uekama, (1, <abbrev xmlns:xlink="http://www.w3.org/1999/xlink" xlink:title="Okinawa Institute of Science and Technology" id="ABBRID0EDWCI" xlink:type="simple">OIST</abbrev>), OKENT0087637; • same locality, 5–19.VIII.2016, Y. Tamaki, K. Uekama, (1, <abbrev xmlns:xlink="http://www.w3.org/1999/xlink" xlink:title="Okinawa Institute of Science and Technology" id="ABBRID0EHWCI" xlink:type="simple">OIST</abbrev>), OKENT0087658; • same locality, 19.VIII–2.IX.2016, K. Uekama, T. Yoshida, (1, <abbrev xmlns:xlink="http://www.w3.org/1999/xlink" xlink:title="Okinawa Institute of Science and Technology" id="ABBRID0ELWCI" xlink:type="simple">OIST</abbrev>), OKENT0087677; • Iriomote Is., Funaura, 8.X.1977, S. Azuma, (1, <abbrev xmlns:xlink="http://www.w3.org/1999/xlink" xlink:title="Ryukyu University Museum Collection" id="ABBRID0EPWCI" xlink:type="simple">RUMC</abbrev>), JHLHY_DAR_020; • Iheya Is., Koshi-dake, 4.V.1988, T. Ueno, (1, <named-content xmlns:xlink="http://www.w3.org/1999/xlink" content-type="dwc:institutional_code" xlink:title="Kyushu University Museum" xlink:href="http://grbio.org/institution/kyushu-university-museum" xlink:type="simple">KUM</named-content>), JHLHY_DAR_060; • Yonaguni Is., Mt. Urabu, 29.XII.1988, T. Ueno, (2, <named-content xmlns:xlink="http://www.w3.org/1999/xlink" content-type="dwc:institutional_code" xlink:title="Kyushu University Museum" xlink:href="http://grbio.org/institution/kyushu-university-museum" xlink:type="simple">KUM</named-content>), JHLHY_DAR_061, JHLHY_DAR_073; • Yonaguni Is., Mt. Kubura-dake, 26–31.III.1997, Tadashi Ishikawa, (1, <abbrev xmlns:xlink="http://www.w3.org/1999/xlink" xlink:title="Private Collection of H. Yoshitake" id="ABBRID0E2WCI" xlink:type="simple">PCHY</abbrev>), JHLHY_DAR_062; • same locality, 6.VII.1993, K. Shigematsu, (2, <named-content xmlns:xlink="http://www.w3.org/1999/xlink" content-type="dwc:institutional_code" xlink:title="Tokyo University of Agriculture" xlink:href="http://grbio.org/institution/tokyo-university-agriculture" xlink:type="simple">TUA</named-content>), JHLHY_DAR_151, JHLHY_DAR_152; • Ishigaki Is., Nosko, Mt. Nosoko-dake, <named-content xmlns:xlink="http://www.w3.org/1999/xlink" content-type="dwc:verbatimCoordinates" xlink:type="simple"><named-content content-type="geo-json" specific-use="{&#34;type&#34;:&#34;Point&#34;,&#34;coordinates&#34;:[124.248700,24.488900]}" id="NCID0EGXCI" xlink:type="simple">24.4889°N, 124.2487°E</named-content></named-content>, 16.III.2013, H. Yoshitake, (2, <abbrev xmlns:xlink="http://www.w3.org/1999/xlink" xlink:title="Private Collection of H. Yoshitake" id="ABBRID0ELXCI" xlink:type="simple">PCHY</abbrev>), JHLHY_DAR_063 (EGP0160E07), JHLDAR_DAR_064 (EGP0160E08); <bold>Tokyo City</bold>: • Hachijo-jima Is., 25.X.1962, R. Aoki, (1, <named-content xmlns:xlink="http://www.w3.org/1999/xlink" content-type="dwc:institutional_code" xlink:title="Kyushu University Museum" xlink:href="http://grbio.org/institution/kyushu-university-museum" xlink:type="simple">KUM</named-content>), JHLHY_DAR_128.</p></tp:treatment-sec><tp:treatment-sec sec-type="diagnosis" id="SECID0EVXCI"><title>Diagnosis.</title><p>Body length 1.5–2.0 mm. <tp:taxon-name><tp:taxon-name-part taxon-name-part-type="genus" reg="Cuticle">Cuticle</tp:taxon-name-part></tp:taxon-name> coated in dark, sandy gray, and white scales in contrasting <tp:taxon-name><tp:taxon-name-part taxon-name-part-type="genus" reg="Scale"/><tp:taxon-name-part taxon-name-part-type="species" reg="pattern">pattern</tp:taxon-name-part></tp:taxon-name>. Funicle with six articles. Procoxae contiguous. Only odd-numbered elytral intervals with recumbent scales. Erect elytral scales evenly distributed, not concentrated in bundle. Femora without ventral teeth. Scutellum reduced. Aedeagus short, with two sclerotized structures apico-laterally (one on each side) in internal sac. Prosternal cavity prominent and with steep lateral ridges. Metaventrite with a distinct elevated transverse ridge separating the meta- and mesocoxae (Fig. <xref ref-type="fig" rid="F18">18A</xref>). Metatibial uncus simple in both sexes (Fig. <xref ref-type="fig" rid="F1">1E–H</xref>). Aedeagus weakly tapering in apical half, and evenly curved in lateral view (Fig. <xref ref-type="fig" rid="F15">15C, D</xref>). Internal sac lacking prominent basal protruding structure (Fig. <xref ref-type="fig" rid="F15">15C, D</xref>).</p><fig id="F17" position="float" orientation="portrait"><object-id xmlns:xlink="http://www.w3.org/1999/xlink" content-type="doi" xlink:type="simple">10.3897/zookeys.1217.126626.figure17</object-id><object-id xmlns:xlink="http://www.w3.org/1999/xlink" content-type="arpha" xlink:type="simple">08707D3E-A442-5AEC-83F0-F2AF6065666D</object-id><label>Figure 17.</label><caption><p>Lateral and dorsal photographs of <italic><tp:taxon-name><tp:taxon-name-part taxon-name-part-type="genus" reg="Aphanerostethus">Aphanerostethus</tp:taxon-name-part></tp:taxon-name></italic> species <bold>A, B</bold><italic><tp:taxon-name><tp:taxon-name-part taxon-name-part-type="genus" reg="Aphanerostethus">Aphanerostethus</tp:taxon-name-part><tp:taxon-name-part taxon-name-part-type="species" reg="distinctus">distinctus</tp:taxon-name-part></tp:taxon-name></italic> (Morimoto &amp; Miyakwa, 1985) (OKENT0087605) <bold>C, D</bold><italic><tp:taxon-name><tp:taxon-name-part taxon-name-part-type="genus" reg="Aphanerostethus">Aphanerostethus</tp:taxon-name-part><tp:taxon-name-part taxon-name-part-type="species" reg="falcatus">falcatus</tp:taxon-name-part></tp:taxon-name></italic> sp. nov. (JHLHY_DAR_167). <tp:taxon-name><tp:taxon-name-part taxon-name-part-type="genus" reg="Scale">Scale</tp:taxon-name-part></tp:taxon-name> bars: 0.5 mm.</p></caption><graphic xmlns:xlink="http://www.w3.org/1999/xlink" xlink:href="zookeys-1217-001_article-126626__-g017.jpg" position="float" orientation="portrait" xlink:type="simple" id="oo_1163081.jpg"><uri content-type="original_file" xlink:type="simple">https://binary.pensoft.net/fig/1163081</uri></graphic></fig><fig id="F18" position="float" orientation="portrait"><object-id xmlns:xlink="http://www.w3.org/1999/xlink" content-type="doi" xlink:type="simple">10.3897/zookeys.1217.126626.figure18</object-id><object-id xmlns:xlink="http://www.w3.org/1999/xlink" content-type="arpha" xlink:type="simple">737D36BF-0243-56FA-BD6B-58489689C817</object-id><label>Figure 18</label><caption><p><bold>A</bold> Prominent ridge between meso- and metacoxae (<italic><tp:taxon-name><tp:taxon-name-part taxon-name-part-type="genus" reg="Aphanerostethus">Aphanerostethus</tp:taxon-name-part><tp:taxon-name-part taxon-name-part-type="species" reg="distinctus">distinctus</tp:taxon-name-part></tp:taxon-name></italic> (Morimoto &amp; Miyakawa, 1985), OKENT0087604) <bold>B</bold> No prominent ridge between meso- and metacoxae (<italic><tp:taxon-name><tp:taxon-name-part taxon-name-part-type="genus" reg="Aphanerostethus">A.</tp:taxon-name-part><tp:taxon-name-part taxon-name-part-type="species" reg="japonicus">japonicus</tp:taxon-name-part></tp:taxon-name></italic> sp. nov., OKENT0055168).</p></caption><graphic xmlns:xlink="http://www.w3.org/1999/xlink" xlink:href="zookeys-1217-001_article-126626__-g018.jpg" position="float" orientation="portrait" xlink:type="simple" id="oo_1163082.jpg"><uri content-type="original_file" xlink:type="simple">https://binary.pensoft.net/fig/1163082</uri></graphic></fig></tp:treatment-sec><tp:treatment-sec sec-type="distribution" id="SECID0EV2CI"><title>Distribution.</title><p>This species is currently known from the Izu Islands (Miyake Is., Hachijo-jima Is., Aogashima Is.), Nagasaki Prefecture, Fukui Prefecture, Kagoshima Prefecture (Nakanoshima), and the Ryukyu Islands (Okinawa Is., Ishigaki Is., Yonaguni Is.) (<xref ref-type="bibr" rid="B30">Kojima and Morimoto 2004</xref>; <xref ref-type="bibr" rid="B39">Lewis and Yoshitake 2022</xref>). The <italic><tp:taxon-name><tp:taxon-name-part taxon-name-part-type="genus" reg="Aphanerostethus">A.</tp:taxon-name-part><tp:taxon-name-part taxon-name-part-type="species" reg="distinctus">distinctus</tp:taxon-name-part></tp:taxon-name></italic> records from Taiwan in <xref ref-type="bibr" rid="B5">Alonso-Zarazaga et al. (2023)</xref> and <xref ref-type="bibr" rid="B30">Kojima and Morimoto (2004)</xref> are more likely <italic><tp:taxon-name><tp:taxon-name-part taxon-name-part-type="genus" reg="Aphanerostethus">A.</tp:taxon-name-part><tp:taxon-name-part taxon-name-part-type="species" reg="taiwanus">taiwanus</tp:taxon-name-part></tp:taxon-name></italic> as no specimens of <italic><tp:taxon-name><tp:taxon-name-part taxon-name-part-type="genus" reg="Aphanerostethus">A.</tp:taxon-name-part><tp:taxon-name-part taxon-name-part-type="species" reg="distinctus">distinctus</tp:taxon-name-part></tp:taxon-name></italic> were encountered in examined collections.</p></tp:treatment-sec><tp:treatment-sec sec-type="comments" id="SECID0EM4CI"><title>Comments.</title><p><xref ref-type="bibr" rid="B19">Fujii et al. (2012)</xref> reared <italic><tp:taxon-name><tp:taxon-name-part taxon-name-part-type="genus" reg="Aphanerostethus">A.</tp:taxon-name-part><tp:taxon-name-part taxon-name-part-type="species" reg="distinctus">distinctus</tp:taxon-name-part></tp:taxon-name></italic> from the galls of <italic><tp:taxon-name><tp:taxon-name-part taxon-name-part-type="genus" reg="Asteralobia">Asteralobia</tp:taxon-name-part><tp:taxon-name-part taxon-name-part-type="species" reg="sasakii">sasakii</tp:taxon-name-part></tp:taxon-name></italic> (Monzen, 1937) on <tp:taxon-name><tp:taxon-name-part taxon-name-part-type="genus" reg="Ilex">Ilex</tp:taxon-name-part><tp:taxon-name-part taxon-name-part-type="species" reg="crenata">crenata</tp:taxon-name-part><tp:taxon-name-part taxon-name-part-type="authority">Thunb.</tp:taxon-name-part><tp:taxon-name-part taxon-name-part-type="infraspecific-rank">var.</tp:taxon-name-part><tp:taxon-name-part taxon-name-part-type="variety" reg="hachijoensis">hachijoensis</tp:taxon-name-part></tp:taxon-name> Nakai, and <xref ref-type="bibr" rid="B28">Kojima (2013)</xref> reared specimens from the galls of <italic><tp:taxon-name><tp:taxon-name-part taxon-name-part-type="genus" reg="Asteralobia">A.</tp:taxon-name-part><tp:taxon-name-part taxon-name-part-type="species" reg="sasakii">sasakii</tp:taxon-name-part></tp:taxon-name></italic> on <italic><tp:taxon-name><tp:taxon-name-part taxon-name-part-type="genus" reg="Ilex">Ilex</tp:taxon-name-part><tp:taxon-name-part taxon-name-part-type="species" reg="integra">integra</tp:taxon-name-part></tp:taxon-name></italic> Thunb. <xref ref-type="bibr" rid="B29">Kojima (2014)</xref> also collected 50 specimens from <italic><tp:taxon-name><tp:taxon-name-part taxon-name-part-type="genus" reg="Boehmeria">Boehmeria</tp:taxon-name-part></tp:taxon-name></italic> sp. on Kuchinoerabu-jima Island. On Okinawa Island, specimens of <italic><tp:taxon-name><tp:taxon-name-part taxon-name-part-type="genus" reg="Aphanerostethus">A.</tp:taxon-name-part><tp:taxon-name-part taxon-name-part-type="species" reg="distinctus">distinctus</tp:taxon-name-part></tp:taxon-name></italic> were only collected from Oku, Yambaru National Park (<xref ref-type="bibr" rid="B39">Lewis and Yoshitake 2022</xref>) despite several years of continuous, year-long malaise trapping at 24 sites (3 traps per site) across the island. This suggests that <italic><tp:taxon-name><tp:taxon-name-part taxon-name-part-type="genus" reg="Aphanerostethus">A.</tp:taxon-name-part><tp:taxon-name-part taxon-name-part-type="species" reg="distinctus">distinctus</tp:taxon-name-part></tp:taxon-name></italic> is sensitive to anthropogenic disturbance and, coupled with the apparent cecidophagous habits of the species, may be the reason for its relative rarity in collections.</p></tp:treatment-sec><tp:treatment-sec><!--Section generated to contain objects referenced in tp:taxon-treatment.--><fig id="F1" position="float" orientation="portrait"><object-id xmlns:xlink="http://www.w3.org/1999/xlink" content-type="doi" xlink:type="simple">10.3897/zookeys.1217.126626.figure1</object-id><object-id xmlns:xlink="http://www.w3.org/1999/xlink" content-type="arpha" xlink:type="simple">8865EE60-5610-5B23-B70E-4A24648D51A2</object-id><label>Figure 1.</label><caption><p>Metatibial unci in <italic><tp:taxon-name><tp:taxon-name-part taxon-name-part-type="genus" reg="Aphanerostethus">Aphanerostethus</tp:taxon-name-part></tp:taxon-name></italic> (males) <bold>A–D</bold><italic><tp:taxon-name><tp:taxon-name-part taxon-name-part-type="genus" reg="Aphanerostethus">A.</tp:taxon-name-part><tp:taxon-name-part taxon-name-part-type="species" reg="bifidus">bifidus</tp:taxon-name-part></tp:taxon-name></italic> sp. nov. (JHLHY_DAR_102) <bold>E–H</bold><italic><tp:taxon-name><tp:taxon-name-part taxon-name-part-type="genus" reg="Aphanerostethus">A.</tp:taxon-name-part><tp:taxon-name-part taxon-name-part-type="species" reg="distinctus">distinctus</tp:taxon-name-part></tp:taxon-name></italic> (Morimoto &amp; Miyakawa, 1985) (OKENT0087658) <bold>I–L</bold><italic><tp:taxon-name><tp:taxon-name-part taxon-name-part-type="genus" reg="Aphanerostethus">A.</tp:taxon-name-part><tp:taxon-name-part taxon-name-part-type="species" reg="falcatus">falcatus</tp:taxon-name-part></tp:taxon-name></italic> sp. nov. (JHLHY_DAR_099) <bold>M–P</bold><italic><tp:taxon-name><tp:taxon-name-part taxon-name-part-type="genus" reg="Aphanerostethus">A.</tp:taxon-name-part><tp:taxon-name-part taxon-name-part-type="species" reg="incurvatus">incurvatus</tp:taxon-name-part></tp:taxon-name></italic> sp. nov. (JHLHY_DAR_100).</p></caption><graphic xmlns:xlink="http://www.w3.org/1999/xlink" xlink:href="zookeys-1217-001_article-126626__-g001.jpg" position="float" orientation="portrait" xlink:type="simple" id="oo_1163065.jpg"><uri content-type="original_file" xlink:type="simple">https://binary.pensoft.net/fig/1163065</uri></graphic></fig><fig id="F3" position="float" orientation="portrait"><object-id xmlns:xlink="http://www.w3.org/1999/xlink" content-type="doi" xlink:type="simple">10.3897/zookeys.1217.126626.figure3</object-id><object-id xmlns:xlink="http://www.w3.org/1999/xlink" content-type="arpha" xlink:type="simple">A50CCC7A-A529-5A5B-9DC5-B6D96D6E2820</object-id><label>Figure 3.</label><caption><p>Maximum likelihood tree of <italic><tp:taxon-name><tp:taxon-name-part taxon-name-part-type="genus" reg="Aphanerostethus">Aphanerostethus</tp:taxon-name-part></tp:taxon-name></italic> species based on an 872 base-pair long concatenated DNA matrix (<abbrev xmlns:xlink="http://www.w3.org/1999/xlink" xlink:title="cytochrome c oxidase subunit I" id="ABBRID0ELCAI" xlink:type="simple">CO1</abbrev>, <abbrev xmlns:xlink="http://www.w3.org/1999/xlink" xlink:title="cytochrome b" id="ABBRID0EPCAI" xlink:type="simple">Cytb</abbrev>, 16S) with gene-wise partition modelling (<abbrev xmlns:xlink="http://www.w3.org/1999/xlink" xlink:title="cytochrome c oxidase subunit I" id="ABBRID0ETCAI" xlink:type="simple">CO1</abbrev> / <abbrev xmlns:xlink="http://www.w3.org/1999/xlink" xlink:title="cytochrome b" id="ABBRID0EXCAI" xlink:type="simple">Cytb</abbrev>: GTR+F+I+G4; 16S: GTR+F+G4) constructed in IQ-TREE v. 1.6.12. Branch support values represent standard nonparametric bootstraps (1000 replicates) and posterior probabilities. The symbol “–” indicates a posterior probability less than 50 (i.e., collapsed nodes in the Bayesian Inference tree). EGP codes represent DNA extraction codes and serve also as unique specimen identifiers. Associated <italic><tp:taxon-name><tp:taxon-name-part taxon-name-part-type="genus" reg="Aphanerostethus">Aphanerostethus</tp:taxon-name-part></tp:taxon-name></italic> weevil figures on the right of the tree are not to scale. Note that, except for <italic><tp:taxon-name><tp:taxon-name-part taxon-name-part-type="genus" reg="Aphanerostethus">A.</tp:taxon-name-part><tp:taxon-name-part taxon-name-part-type="species" reg="distinctus">distinctus</tp:taxon-name-part></tp:taxon-name></italic> and <italic><tp:taxon-name><tp:taxon-name-part taxon-name-part-type="genus" reg="Aphanerostethus">A.</tp:taxon-name-part><tp:taxon-name-part taxon-name-part-type="species" reg="taiwanus">taiwanus</tp:taxon-name-part></tp:taxon-name></italic> (see Comments under the <italic><tp:taxon-name><tp:taxon-name-part taxon-name-part-type="genus" reg="Aphanerostethus">A.</tp:taxon-name-part><tp:taxon-name-part taxon-name-part-type="species" reg="taiwanus">taiwanus</tp:taxon-name-part></tp:taxon-name></italic> species profile), the monophyly of all <italic><tp:taxon-name><tp:taxon-name-part taxon-name-part-type="genus" reg="Aphanerostethus">Aphanerostethus</tp:taxon-name-part></tp:taxon-name></italic> species is strongly supported (BS: 100, <abbrev xmlns:xlink="http://www.w3.org/1999/xlink" xlink:title="posterior probability" id="ABBRID0EKEAI" xlink:type="simple">PP</abbrev>: 1).</p></caption><graphic xmlns:xlink="http://www.w3.org/1999/xlink" xlink:href="zookeys-1217-001_article-126626__-g003.jpg" position="float" orientation="portrait" xlink:type="simple" id="oo_1163067.jpg"><uri content-type="original_file" xlink:type="simple">https://binary.pensoft.net/fig/1163067</uri></graphic></fig><fig id="F5" position="float" orientation="portrait"><object-id xmlns:xlink="http://www.w3.org/1999/xlink" content-type="doi" xlink:type="simple">10.3897/zookeys.1217.126626.figure5</object-id><object-id xmlns:xlink="http://www.w3.org/1999/xlink" content-type="arpha" xlink:type="simple">80957C7D-B6CB-5298-ABD1-D87FC41881EE</object-id><label>Figure 5.</label><caption><p>X-ray microtomography generated 3D models of <italic><tp:taxon-name><tp:taxon-name-part taxon-name-part-type="genus" reg="Aphanerostethus">Aphanerostethus</tp:taxon-name-part></tp:taxon-name></italic> pronota with scales removed, revealing otherwise hidden differences in underlying puncture morphology <bold>A–C</bold><italic><tp:taxon-name><tp:taxon-name-part taxon-name-part-type="genus" reg="Aphanerostethus">Aphanerostethus</tp:taxon-name-part><tp:taxon-name-part taxon-name-part-type="species" reg="distinctus">distinctus</tp:taxon-name-part></tp:taxon-name></italic> (Morimoto &amp; Miyakawa, 1985) (OKENT0089414, JHLHY_DAR_071, and 062, respectively) <bold>D–F</bold><italic><tp:taxon-name><tp:taxon-name-part taxon-name-part-type="genus" reg="Aphanerostethus">Aphanerostethus</tp:taxon-name-part><tp:taxon-name-part taxon-name-part-type="species" reg="falcatus">falcatus</tp:taxon-name-part></tp:taxon-name></italic> sp. nov. (JHLHY_DAR_167, 170, and 172, respectively).</p></caption><graphic xmlns:xlink="http://www.w3.org/1999/xlink" xlink:href="zookeys-1217-001_article-126626__-g005.jpg" position="float" orientation="portrait" xlink:type="simple" id="oo_1163069.jpg"><uri content-type="original_file" xlink:type="simple">https://binary.pensoft.net/fig/1163069</uri></graphic></fig><fig id="F10" position="float" orientation="portrait"><object-id xmlns:xlink="http://www.w3.org/1999/xlink" content-type="doi" xlink:type="simple">10.3897/zookeys.1217.126626.figure10</object-id><object-id xmlns:xlink="http://www.w3.org/1999/xlink" content-type="arpha" xlink:type="simple">DDA569F6-AC58-5ED5-853B-498847205A11</object-id><label>Figure 10.</label><caption><p>X-ray microtomography generated 3D models of <italic><tp:taxon-name><tp:taxon-name-part taxon-name-part-type="genus" reg="Aphanerostethus">Aphanerostethus</tp:taxon-name-part></tp:taxon-name></italic> elytra with scales removed, revealing differences in the length of the 10<sup>th</sup> elytral stria. The yellow and red arrows indicate the base and apex of the 10<sup>th</sup> elytral stria, respectively <bold>A</bold><italic><tp:taxon-name><tp:taxon-name-part taxon-name-part-type="genus" reg="Aphanerostethus">Aphanerostethus</tp:taxon-name-part><tp:taxon-name-part taxon-name-part-type="species" reg="bifidus">bifidus</tp:taxon-name-part></tp:taxon-name></italic> sp. nov. (JHLHY_DAR_092) <bold>B</bold><italic><tp:taxon-name><tp:taxon-name-part taxon-name-part-type="genus" reg="Aphanerostethus">A.</tp:taxon-name-part><tp:taxon-name-part taxon-name-part-type="species" reg="falcatus">falcatus</tp:taxon-name-part></tp:taxon-name></italic> sp. nov. (JHLHY_DAR_172) <bold>C</bold><italic><tp:taxon-name><tp:taxon-name-part taxon-name-part-type="genus" reg="Aphanerostethus">A.</tp:taxon-name-part><tp:taxon-name-part taxon-name-part-type="species" reg="morimotoi">morimotoi</tp:taxon-name-part></tp:taxon-name></italic> sp. nov. (JHLHY_DAR_115) <bold>D</bold><italic><tp:taxon-name><tp:taxon-name-part taxon-name-part-type="genus" reg="Aphanerostethus">A.</tp:taxon-name-part><tp:taxon-name-part taxon-name-part-type="species" reg="decoratus">decoratus</tp:taxon-name-part></tp:taxon-name></italic> sp. nov. (JHLHY_DAR_079) <bold>E</bold><italic><tp:taxon-name><tp:taxon-name-part taxon-name-part-type="genus" reg="Aphanerostethus">A.</tp:taxon-name-part><tp:taxon-name-part taxon-name-part-type="species" reg="distinctus">distinctus</tp:taxon-name-part></tp:taxon-name></italic> (Morimotoi &amp; Miyakawa, 1985) (OKENT0089414) <bold>F</bold><italic><tp:taxon-name><tp:taxon-name-part taxon-name-part-type="genus" reg="Aphanerostethus">A.</tp:taxon-name-part><tp:taxon-name-part taxon-name-part-type="species" reg="taiwanus">taiwanus</tp:taxon-name-part></tp:taxon-name></italic> sp. nov. (JHLHY_DAR_070).</p></caption><graphic xmlns:xlink="http://www.w3.org/1999/xlink" xlink:href="zookeys-1217-001_article-126626__-g010.jpg" position="float" orientation="portrait" xlink:type="simple" id="oo_1163074.jpg"><uri content-type="original_file" xlink:type="simple">https://binary.pensoft.net/fig/1163074</uri></graphic></fig><fig id="F15" position="float" orientation="portrait"><object-id xmlns:xlink="http://www.w3.org/1999/xlink" content-type="doi" xlink:type="simple">10.3897/zookeys.1217.126626.figure15</object-id><object-id xmlns:xlink="http://www.w3.org/1999/xlink" content-type="arpha" xlink:type="simple">794E357F-1417-557B-B2A6-9B0904506DEC</object-id><label>Figure 15.</label><caption><p>Aedeagi of <italic><tp:taxon-name><tp:taxon-name-part taxon-name-part-type="genus" reg="Aphanerostethus">Aphanerostethus</tp:taxon-name-part></tp:taxon-name></italic> species <bold>A, B</bold><italic><tp:taxon-name><tp:taxon-name-part taxon-name-part-type="genus" reg="Aphanerostethus">A.</tp:taxon-name-part><tp:taxon-name-part taxon-name-part-type="species" reg="bifidus">bifidus</tp:taxon-name-part></tp:taxon-name></italic> sp. nov. (JHLHY_DAR_102) <bold>C, D</bold><italic><tp:taxon-name><tp:taxon-name-part taxon-name-part-type="genus" reg="Aphanerostethus">A.</tp:taxon-name-part><tp:taxon-name-part taxon-name-part-type="species" reg="distinctus">distinctus</tp:taxon-name-part></tp:taxon-name></italic> (Morimoto &amp; Miyakawa, 1985) (OKENT87658) <bold>E, F</bold><italic><tp:taxon-name><tp:taxon-name-part taxon-name-part-type="genus" reg="Aphanerostethus">A.</tp:taxon-name-part><tp:taxon-name-part taxon-name-part-type="species" reg="falcatus">falcatus</tp:taxon-name-part></tp:taxon-name></italic> sp. nov. (JHLHY_DAR_099) <bold>G, H</bold><italic><tp:taxon-name><tp:taxon-name-part taxon-name-part-type="genus" reg="Aphanerostethus">A.</tp:taxon-name-part><tp:taxon-name-part taxon-name-part-type="species" reg="incurvatus">incurvatus</tp:taxon-name-part></tp:taxon-name></italic> sp. nov. (JHLHY_DAR_100) <bold>I, J</bold><italic><tp:taxon-name><tp:taxon-name-part taxon-name-part-type="genus" reg="Aphanerostethus">A.</tp:taxon-name-part><tp:taxon-name-part taxon-name-part-type="species" reg="japonicus">japonicus</tp:taxon-name-part></tp:taxon-name></italic> sp. nov. (JHLHY_DAR_052) <bold>K, L</bold><italic><tp:taxon-name><tp:taxon-name-part taxon-name-part-type="genus" reg="Aphanerostethus">A.</tp:taxon-name-part><tp:taxon-name-part taxon-name-part-type="species" reg="magnus">magnus</tp:taxon-name-part></tp:taxon-name></italic> sp. nov. (JHLHY_DAR_022) <bold>M, N</bold><italic><tp:taxon-name><tp:taxon-name-part taxon-name-part-type="genus" reg="Aphanerostethus">A.</tp:taxon-name-part><tp:taxon-name-part taxon-name-part-type="species" reg="morimotoi">morimotoi</tp:taxon-name-part></tp:taxon-name></italic> sp. nov. (JHLHY_DAR_113) <bold>O, P</bold><italic><tp:taxon-name><tp:taxon-name-part taxon-name-part-type="genus" reg="Aphanerostethus">A.</tp:taxon-name-part><tp:taxon-name-part taxon-name-part-type="species" reg="nudus">nudus</tp:taxon-name-part></tp:taxon-name></italic> sp. nov. (JHLHY_DAR_012) <bold>Q, R</bold><italic><tp:taxon-name><tp:taxon-name-part taxon-name-part-type="genus" reg="Aphanerostethus">A.</tp:taxon-name-part><tp:taxon-name-part taxon-name-part-type="species" reg="spinosus">spinosus</tp:taxon-name-part></tp:taxon-name></italic> sp. nov. (JHLHY_DAR_077) <bold>S, T</bold><italic><tp:taxon-name><tp:taxon-name-part taxon-name-part-type="genus" reg="Aphanerostethus">A.</tp:taxon-name-part><tp:taxon-name-part taxon-name-part-type="species" reg="taiwanus">taiwanus</tp:taxon-name-part></tp:taxon-name></italic> sp. nov. (JHLHY_DAR_016) <bold>U, V</bold><italic><tp:taxon-name><tp:taxon-name-part taxon-name-part-type="genus" reg="Aphanerostethus">A.</tp:taxon-name-part><tp:taxon-name-part taxon-name-part-type="species" reg="vannideki">vannideki</tp:taxon-name-part></tp:taxon-name></italic> Voss, 1957 (JHLHY_DAR_082).</p></caption><graphic xmlns:xlink="http://www.w3.org/1999/xlink" xlink:href="zookeys-1217-001_article-126626__-g015.jpg" position="float" orientation="portrait" xlink:type="simple" id="oo_1163079.jpg"><uri content-type="original_file" xlink:type="simple">https://binary.pensoft.net/fig/1163079</uri></graphic></fig></tp:treatment-sec><ref-list><ref id="B30"><mixed-citation xmlns:xlink="http://www.w3.org/1999/xlink" xlink:type="simple"><person-group><name name-style="western"><surname>Kojima</surname><given-names>H</given-names></name><name name-style="western"><surname>Morimoto</surname><given-names>K</given-names></name></person-group> (<year>2004</year>) An online checklist and database of the Japanese weevils (<tp:taxon-name><tp:taxon-name-part taxon-name-part-type="class">Insecta</tp:taxon-name-part></tp:taxon-name>: <tp:taxon-name><tp:taxon-name-part taxon-name-part-type="order">Coleoptera</tp:taxon-name-part></tp:taxon-name>: <tp:taxon-name><tp:taxon-name-part taxon-name-part-type="superfamily">Curculionoidea</tp:taxon-name-part></tp:taxon-name>) (excepting <tp:taxon-name><tp:taxon-name-part taxon-name-part-type="family">Scolytidae</tp:taxon-name-part></tp:taxon-name> and <tp:taxon-name><tp:taxon-name-part taxon-name-part-type="family">Platypodidae</tp:taxon-name-part></tp:taxon-name>). <ext-link xlink:href="http://de05.digitalasia.chubu.ac.jp/index.html" ext-link-type="uri" xlink:type="simple">http://de05.digitalasia.chubu.ac.jp/index.html</ext-link> [accessed 3 Oct 2022]</mixed-citation></ref><ref id="B39"><mixed-citation xmlns:xlink="http://www.w3.org/1999/xlink" xlink:type="simple"><person-group><name name-style="western"><surname>Lewis</surname><given-names>JH</given-names></name><name name-style="western"><surname>Yoshitake</surname><given-names>H</given-names></name></person-group> (<year>2022</year>) <article-title>New records of weevils (<tp:taxon-name><tp:taxon-name-part taxon-name-part-type="order">Coleoptera</tp:taxon-name-part></tp:taxon-name>, <tp:taxon-name><tp:taxon-name-part taxon-name-part-type="family">Curculionidae</tp:taxon-name-part></tp:taxon-name>) from Okinawajima Island, Japan.</article-title><source>Elytra</source><volume>12</volume>: <fpage>146</fpage>–<lpage>150</lpage>.</mixed-citation></ref><ref id="B5"><mixed-citation xmlns:xlink="http://www.w3.org/1999/xlink" xlink:type="simple"><person-group><name name-style="western"><surname>Alonso-Zarazaga</surname><given-names>MA</given-names></name><name name-style="western"><surname>Barrios</surname><given-names>H</given-names></name><name name-style="western"><surname>Borovec</surname><given-names>R</given-names></name><name name-style="western"><surname>Bouchard</surname><given-names>P</given-names></name><name name-style="western"><surname>Caldara</surname><given-names>R</given-names></name><name name-style="western"><surname>Colonnelli</surname><given-names>E</given-names></name><name name-style="western"><surname>Gúltekin</surname><given-names>L</given-names></name><name name-style="western"><surname>Hlavá</surname><given-names>P</given-names></name><name name-style="western"><surname>Korotyaev</surname><given-names>B</given-names></name><name name-style="western"><surname>Lyal</surname><given-names>CHC</given-names></name><name name-style="western"><surname>Machado</surname><given-names>A</given-names></name><name name-style="western"><surname>Meregalli</surname><given-names>M</given-names></name><name name-style="western"><surname>Pierotti</surname><given-names>H</given-names></name><name name-style="western"><surname>Ren</surname><given-names>L</given-names></name><name name-style="western"><surname>Sánchez-Ruiz</surname><given-names>M</given-names></name><name name-style="western"><surname>Sforzi</surname><given-names>A</given-names></name><name name-style="western"><surname>Silfverberg</surname><given-names>H</given-names></name><name name-style="western"><surname>Skuhrovec</surname><given-names>J</given-names></name><name name-style="western"><surname>Trýzna</surname><given-names>M</given-names></name><name name-style="western"><surname>Velázquez de Castro</surname><given-names>AJ</given-names></name><name name-style="western"><surname>Yunakov</surname><given-names>NN</given-names></name></person-group> (<year>2023</year>) <source>Cooperative Catalogue of Palearctic <tp:taxon-name><tp:taxon-name-part taxon-name-part-type="order">Coleoptera</tp:taxon-name-part></tp:taxon-name><tp:taxon-name><tp:taxon-name-part taxon-name-part-type="superfamily">Curculionoidea</tp:taxon-name-part></tp:taxon-name>. Monografías electrónicas SEA 8. Sociedad Entomológica Aragonesa S.E.</source><publisher-name>A</publisher-name>, <publisher-loc>Zaragoza</publisher-loc>, <size units="page">780 pp</size>.</mixed-citation></ref><ref id="B19"><mixed-citation xmlns:xlink="http://www.w3.org/1999/xlink" xlink:type="simple"><person-group><name name-style="western"><surname>Fujii</surname><given-names>T</given-names></name><name name-style="western"><surname>Yoshitake</surname><given-names>H</given-names></name><name name-style="western"><surname>Matsuo</surname><given-names>K</given-names></name><name name-style="western"><surname>Tokuda</surname><given-names>M</given-names></name></person-group> (<year>2012</year>) <article-title>Collection records of <italic><tp:taxon-name><tp:taxon-name-part taxon-name-part-type="genus">Darumazo</tp:taxon-name-part><tp:taxon-name-part taxon-name-part-type="species">distinctus</tp:taxon-name-part></tp:taxon-name></italic> (<tp:taxon-name><tp:taxon-name-part taxon-name-part-type="order">Coleoptera</tp:taxon-name-part></tp:taxon-name>, <tp:taxon-name><tp:taxon-name-part taxon-name-part-type="family">Curculionidae</tp:taxon-name-part></tp:taxon-name>) from galls induced by <italic><tp:taxon-name><tp:taxon-name-part taxon-name-part-type="genus">Asteralobia</tp:taxon-name-part><tp:taxon-name-part taxon-name-part-type="species">sasakii</tp:taxon-name-part></tp:taxon-name></italic> (<tp:taxon-name><tp:taxon-name-part taxon-name-part-type="order">Diptera</tp:taxon-name-part></tp:taxon-name>, <tp:taxon-name><tp:taxon-name-part taxon-name-part-type="family">Cecidomyiidae</tp:taxon-name-part></tp:taxon-name>) on the Izu Islands, Japan.</article-title><source>Japanese Journal of Systematic Entomology</source><volume>18</volume>: <fpage>253</fpage>–<lpage>256</lpage>.</mixed-citation></ref><ref id="B28"><mixed-citation xmlns:xlink="http://www.w3.org/1999/xlink" xlink:type="simple"><person-group><name name-style="western"><surname>Kojima</surname><given-names>H</given-names></name></person-group> (<year>2013</year>) <article-title>A new host record for a cecidophagous molytine weevil, <italic><tp:taxon-name><tp:taxon-name-part taxon-name-part-type="genus">Darumazo</tp:taxon-name-part><tp:taxon-name-part taxon-name-part-type="species">distinctus</tp:taxon-name-part></tp:taxon-name></italic> (<tp:taxon-name><tp:taxon-name-part taxon-name-part-type="order">Coleoptera</tp:taxon-name-part></tp:taxon-name>, <tp:taxon-name><tp:taxon-name-part taxon-name-part-type="family">Curculionidae</tp:taxon-name-part></tp:taxon-name>).</article-title><source>Elytra</source><volume>3</volume>: <fpage>185</fpage>–<lpage>186</lpage>.</mixed-citation></ref><ref id="B29"><mixed-citation xmlns:xlink="http://www.w3.org/1999/xlink" xlink:type="simple"><person-group><name name-style="western"><surname>Kojima</surname><given-names>H</given-names></name></person-group> (<year>2014</year>) <article-title>Distributional records of weevils new to the fauna of Kuchinoerabu-jima Island, the Osumi Islands, southwest Japan (<tp:taxon-name><tp:taxon-name-part taxon-name-part-type="order">Coleoptera</tp:taxon-name-part></tp:taxon-name>, <tp:taxon-name><tp:taxon-name-part taxon-name-part-type="superfamily">Curculionoidea</tp:taxon-name-part></tp:taxon-name>).</article-title><source>Elytra</source><volume>4</volume>: <fpage>1</fpage>–<lpage>2</lpage>.</mixed-citation></ref></ref-list></tp:taxon-treatment>
