# Supplementary material for: ﻿The era of cybertaxonomy: X-ray microtomography reveals cryptic diversity and concealed cuticular sculpture in Aphanerostethus Voss, 1957 (Coleoptera, Curculionidae)
Source: Zookeys. 2024 Oct 29;1217:1–45. doi: 10.3897/zookeys.1217.126626 (PMC11538850; doi:10.3897/zookeys.1217.126626)
Supplement: XML Treatment for Aphanerostethus nudus [file zookeys.1217.126626-treatment12.xml]

<!DOCTYPE tp:taxon-treatment
  PUBLIC "-//TaxonX//DTD Taxonomic Treatment Publishing DTD v0 20100105//EN" "tax-treatment-NSO.dtd">
<tp:taxon-treatment xmlns:tp="http://www.plazi.org/taxpub"><tp:treatment-meta><kwd-group><label>Taxon classification</label><kwd>
                <named-content content-type="kingdom">Animalia</named-content>
              </kwd><kwd>
                <named-content content-type="order">Coleoptera</named-content>
              </kwd><kwd>
                <named-content content-type="family">Curculionidae</named-content>
              </kwd></kwd-group><mixed-citation publication-type="journal"><person-group><name><surname>Lewis</surname><given-names>Jake H.</given-names></name><name><surname>Kojima</surname><given-names>Hiroaki</given-names></name><name><surname>Suenaga</surname><given-names>Miyuki</given-names></name><name><surname>Petsopoulos</surname><given-names>Dimitrios</given-names></name><name><surname>Fujisawa</surname><given-names>Yusuke</given-names></name><name><surname>Truong</surname><given-names>Xuan Lam</given-names></name><name><surname>Warren</surname><given-names>Dan L.</given-names></name></person-group><article-title>﻿The era of cybertaxonomy: X-ray microtomography reveals cryptic diversity and concealed cuticular sculpture in <italic><tp:taxon-name><tp:taxon-name-part taxon-name-part-type="genus" reg="Aphanerostethus">Aphanerostethus</tp:taxon-name-part></tp:taxon-name></italic> Voss, 1957 (<tp:taxon-name><tp:taxon-name-part taxon-name-part-type="order">Coleoptera</tp:taxon-name-part></tp:taxon-name>, <tp:taxon-name><tp:taxon-name-part taxon-name-part-type="family">Curculionidae</tp:taxon-name-part></tp:taxon-name>)</article-title><source>Zookeys</source><day>29</day><month>10</month><year>2024</year><volume>1217</volume><fpage>1</fpage><lpage>45</lpage><pub-id pub-id-type="doi">10.3897/zookeys.1217.126626</pub-id></mixed-citation></tp:treatment-meta><tp:nomenclature><label>﻿</label><tp:taxon-name>
              <object-id xmlns:xlink="http://www.w3.org/1999/xlink" content-type="arpha" xlink:type="simple">9DF2B2A7-05A9-520F-BC44-C37C9860031F</object-id>
              <tp:taxon-name-part taxon-name-part-type="genus" reg="Aphanerostethus">Aphanerostethus</tp:taxon-name-part>
              <tp:taxon-name-part taxon-name-part-type="species" reg="nudus">nudus</tp:taxon-name-part>
              <object-id xmlns:xlink="http://www.w3.org/1999/xlink" content-type="zoobank" xlink:type="simple">https://zoobank.org/009FEE4B-6E20-47AD-AA5E-F8FDC817F490</object-id>
            </tp:taxon-name><tp:taxon-authority>Lewis &amp; Kojima</tp:taxon-authority><tp:taxon-status xmlns:xlink="http://www.w3.org/1999/xlink" xlink:type="simple">sp. nov.</tp:taxon-status><xref ref-type="fig" rid="F2">Figs 2M–P</xref><xref ref-type="fig" rid="F8">, 8A–C</xref><xref ref-type="fig" rid="F12">, 12C, D</xref><xref ref-type="fig" rid="F15">, 15O, P</xref></tp:nomenclature><tp:treatment-sec sec-type="material" id="SECID0EHNAK"><title>Specimens examined.</title><p><bold><italic>Holotype</italic>: Malaysia: Brinchang</bold>: • 17.V.1973, S. Miyakawa, male deposited in <named-content xmlns:xlink="http://www.w3.org/1999/xlink" content-type="dwc:institutional_code" xlink:title="Kyushu University Museum" xlink:href="http://grbio.org/institution/kyushu-university-museum" xlink:type="simple">KUM</named-content>, JHLHY_DAR_014. <bold><italic>Paratypes</italic>: Malaysia: Brinchang</bold>: • 17.V.1973, S. Miyakawa, (3, <named-content xmlns:xlink="http://www.w3.org/1999/xlink" content-type="dwc:institutional_code" xlink:title="Kyushu University Museum" xlink:href="http://grbio.org/institution/kyushu-university-museum" xlink:type="simple">KUM</named-content>; 1, <abbrev xmlns:xlink="http://www.w3.org/1999/xlink" xlink:title="Okinawa Institute of Science and Technology" id="ABBRID0E5NAK" xlink:type="simple">OIST</abbrev>), JHLHY_DAR_012, JHLHY_DAR_013, JHLHY_DAR_015, JHLHY_DAR_074; • Pahang, Cameron Highlands, Brinchang, 18–31.VII.1992, C.W. &amp; L.B. O’Brien, (2, <abbrev xmlns:xlink="http://www.w3.org/1999/xlink" xlink:title="Okinawa Institute of Science and Technology" id="ABBRID0ECOAK" xlink:type="simple">OIST</abbrev>; 8, <named-content xmlns:xlink="http://www.w3.org/1999/xlink" content-type="dwc:institutional_code" xlink:title="Kyushu University Museum" xlink:href="http://grbio.org/institution/kyushu-university-museum" xlink:type="simple">KUM</named-content>), JHLHY_DAR_127, JHLHY_DAR_130 – JHLHY_DAR_138.</p></tp:treatment-sec><tp:treatment-sec sec-type="diagnosis" id="SECID0EKOAK"><title>Diagnosis.</title><p>Body length 1.7–1.9 mm. <tp:taxon-name><tp:taxon-name-part taxon-name-part-type="genus" reg="Cuticle">Cuticle</tp:taxon-name-part></tp:taxon-name> dark red and largely bare; covered unevenly with yellow scales. Funicle with six articles. Procoxae contiguous. Eyes dimorphic (connected at base of rostrum in male; separated in female). All elytral intervals with erect scales. Erect elytral scales evenly distributed, not concentrated in bundle. Scutellum reduced. Femora without ventral tubercle or tooth. Prosternal cavity very weakly defined and without steep lateral ridges. Metaventrite flattened between meta- and mesocoxae, without a distinct elevated transverse ridge. Metatibial uncus weakly spiral-shaped in male (Fig. <xref ref-type="fig" rid="F2">2M–P</xref>). Aedeagus wide at midpoint, and tapering near apex (Fig. <xref ref-type="fig" rid="F15">15O, P</xref>). Internal sac with basal protruding structure (Fig. <xref ref-type="fig" rid="F15">15O, P</xref>).</p></tp:treatment-sec><tp:treatment-sec sec-type="distribution" id="SECID0ECPAK"><title>Distribution.</title><p>This species is currently only known from Malaysia (Brinchang).</p></tp:treatment-sec><tp:treatment-sec sec-type="etymology" id="SECID0EHPAK"><title>Etymology.</title><p>The specific name <italic><tp:taxon-name><tp:taxon-name-part taxon-name-part-type="genus" reg="Aphanerostethus"/><tp:taxon-name-part taxon-name-part-type="species" reg="nudus">nudus</tp:taxon-name-part></tp:taxon-name></italic> is a Latin adjective that refers to the distinctly naked (unscaled) cuticle of this species.</p></tp:treatment-sec><tp:treatment-sec><!--Section generated to contain objects referenced in tp:taxon-treatment.--><fig id="F2" position="float" orientation="portrait"><object-id xmlns:xlink="http://www.w3.org/1999/xlink" content-type="doi" xlink:type="simple">10.3897/zookeys.1217.126626.figure2</object-id><object-id xmlns:xlink="http://www.w3.org/1999/xlink" content-type="arpha" xlink:type="simple">1C69A4A6-F04F-5ED7-B800-CFAC14887DDB</object-id><label>Figure 2.</label><caption><p>Metatibial unci in <italic><tp:taxon-name><tp:taxon-name-part taxon-name-part-type="genus" reg="Aphanerostethus">Aphanerostethus</tp:taxon-name-part></tp:taxon-name></italic> (males) <bold>A–D</bold><italic><tp:taxon-name><tp:taxon-name-part taxon-name-part-type="genus" reg="Aphanerostethus">A.</tp:taxon-name-part><tp:taxon-name-part taxon-name-part-type="species" reg="magnus">magnus</tp:taxon-name-part></tp:taxon-name></italic> sp. nov. (JHLHY_DAR_075) <bold>E–H</bold><italic><tp:taxon-name><tp:taxon-name-part taxon-name-part-type="genus" reg="Aphanerostethus">A.</tp:taxon-name-part><tp:taxon-name-part taxon-name-part-type="species" reg="morimotoi">morimotoi</tp:taxon-name-part></tp:taxon-name></italic> sp. nov. (JHLHY_DAR_113) <bold>I–L</bold><italic><tp:taxon-name><tp:taxon-name-part taxon-name-part-type="genus" reg="Aphanerostethus">A.</tp:taxon-name-part><tp:taxon-name-part taxon-name-part-type="species" reg="spinosus">spinosus</tp:taxon-name-part></tp:taxon-name></italic> sp. nov. (JHLHY_DAR_077) <bold>M–P</bold><italic><tp:taxon-name><tp:taxon-name-part taxon-name-part-type="genus" reg="Aphanerostethus">A.</tp:taxon-name-part><tp:taxon-name-part taxon-name-part-type="species" reg="nudus">nudus</tp:taxon-name-part></tp:taxon-name></italic> sp. nov. (JHLHY_DAR_012).</p></caption><graphic xmlns:xlink="http://www.w3.org/1999/xlink" xlink:href="zookeys-1217-001_article-126626__-g002.jpg" position="float" orientation="portrait" xlink:type="simple" id="oo_1163066.jpg"><uri content-type="original_file" xlink:type="simple">https://binary.pensoft.net/fig/1163066</uri></graphic></fig><fig id="F8" position="float" orientation="portrait"><object-id xmlns:xlink="http://www.w3.org/1999/xlink" content-type="doi" xlink:type="simple">10.3897/zookeys.1217.126626.figure8</object-id><object-id xmlns:xlink="http://www.w3.org/1999/xlink" content-type="arpha" xlink:type="simple">83D4A46B-1BD8-5681-B8E0-CBA38F1EDC25</object-id><label>Figure 8.</label><caption><p>X-ray microtomography generated 3D models of <italic><tp:taxon-name><tp:taxon-name-part taxon-name-part-type="genus" reg="Aphanerostethus">Aphanerostethus</tp:taxon-name-part></tp:taxon-name></italic> pronota with scales removed, revealing otherwise hidden differences in underlying puncture morphology <bold>A–C</bold><italic><tp:taxon-name><tp:taxon-name-part taxon-name-part-type="genus" reg="Aphanerostethus">Aphanerostethus</tp:taxon-name-part><tp:taxon-name-part taxon-name-part-type="species" reg="nudus">nudus</tp:taxon-name-part></tp:taxon-name></italic> sp. nov. (JHLHY_DAR_012, 013, and 014, respectively) <bold>D–F</bold><italic><tp:taxon-name><tp:taxon-name-part taxon-name-part-type="genus" reg="Aphanerostethus">Aphanerostethus</tp:taxon-name-part><tp:taxon-name-part taxon-name-part-type="species" reg="taiwanus">taiwanus</tp:taxon-name-part></tp:taxon-name></italic> sp. nov. (JHLHY_DAR_070, 021, and 086, respectively).</p></caption><graphic xmlns:xlink="http://www.w3.org/1999/xlink" xlink:href="zookeys-1217-001_article-126626__-g008.jpg" position="float" orientation="portrait" xlink:type="simple" id="oo_1163072.jpg"><uri content-type="original_file" xlink:type="simple">https://binary.pensoft.net/fig/1163072</uri></graphic></fig><fig id="F12" position="float" orientation="portrait"><object-id xmlns:xlink="http://www.w3.org/1999/xlink" content-type="doi" xlink:type="simple">10.3897/zookeys.1217.126626.figure12</object-id><object-id xmlns:xlink="http://www.w3.org/1999/xlink" content-type="arpha" xlink:type="simple">F2E0980F-BCD2-57C9-8E48-518B6AB8F73C</object-id><label>Figure 12.</label><caption><p>Lateral and dorsal photographs of <italic><tp:taxon-name><tp:taxon-name-part taxon-name-part-type="genus" reg="Aphanerostethus">Aphanerostethus</tp:taxon-name-part></tp:taxon-name></italic> species <bold>A, B</bold><italic><tp:taxon-name><tp:taxon-name-part taxon-name-part-type="genus" reg="Aphanerostethus">Aphanerostethus</tp:taxon-name-part><tp:taxon-name-part taxon-name-part-type="species" reg="armatus">armatus</tp:taxon-name-part></tp:taxon-name></italic> sp. nov. (JHLHY_DAR_078) <bold>C, D</bold><italic><tp:taxon-name><tp:taxon-name-part taxon-name-part-type="genus" reg="Aphanerostethus">Aphanerostethus</tp:taxon-name-part><tp:taxon-name-part taxon-name-part-type="species" reg="nudus">nudus</tp:taxon-name-part></tp:taxon-name></italic> sp. nov. (JHLHY_DAR_014). <tp:taxon-name><tp:taxon-name-part taxon-name-part-type="genus" reg="Scale">Scale</tp:taxon-name-part></tp:taxon-name> bars: 0.5 mm.</p></caption><graphic xmlns:xlink="http://www.w3.org/1999/xlink" xlink:href="zookeys-1217-001_article-126626__-g012.jpg" position="float" orientation="portrait" xlink:type="simple" id="oo_1163076.jpg"><uri content-type="original_file" xlink:type="simple">https://binary.pensoft.net/fig/1163076</uri></graphic></fig><fig id="F15" position="float" orientation="portrait"><object-id xmlns:xlink="http://www.w3.org/1999/xlink" content-type="doi" xlink:type="simple">10.3897/zookeys.1217.126626.figure15</object-id><object-id xmlns:xlink="http://www.w3.org/1999/xlink" content-type="arpha" xlink:type="simple">794E357F-1417-557B-B2A6-9B0904506DEC</object-id><label>Figure 15.</label><caption><p>Aedeagi of <italic><tp:taxon-name><tp:taxon-name-part taxon-name-part-type="genus" reg="Aphanerostethus">Aphanerostethus</tp:taxon-name-part></tp:taxon-name></italic> species <bold>A, B</bold><italic><tp:taxon-name><tp:taxon-name-part taxon-name-part-type="genus" reg="Aphanerostethus">A.</tp:taxon-name-part><tp:taxon-name-part taxon-name-part-type="species" reg="bifidus">bifidus</tp:taxon-name-part></tp:taxon-name></italic> sp. nov. (JHLHY_DAR_102) <bold>C, D</bold><italic><tp:taxon-name><tp:taxon-name-part taxon-name-part-type="genus" reg="Aphanerostethus">A.</tp:taxon-name-part><tp:taxon-name-part taxon-name-part-type="species" reg="distinctus">distinctus</tp:taxon-name-part></tp:taxon-name></italic> (Morimoto &amp; Miyakawa, 1985) (OKENT87658) <bold>E, F</bold><italic><tp:taxon-name><tp:taxon-name-part taxon-name-part-type="genus" reg="Aphanerostethus">A.</tp:taxon-name-part><tp:taxon-name-part taxon-name-part-type="species" reg="falcatus">falcatus</tp:taxon-name-part></tp:taxon-name></italic> sp. nov. (JHLHY_DAR_099) <bold>G, H</bold><italic><tp:taxon-name><tp:taxon-name-part taxon-name-part-type="genus" reg="Aphanerostethus">A.</tp:taxon-name-part><tp:taxon-name-part taxon-name-part-type="species" reg="incurvatus">incurvatus</tp:taxon-name-part></tp:taxon-name></italic> sp. nov. (JHLHY_DAR_100) <bold>I, J</bold><italic><tp:taxon-name><tp:taxon-name-part taxon-name-part-type="genus" reg="Aphanerostethus">A.</tp:taxon-name-part><tp:taxon-name-part taxon-name-part-type="species" reg="japonicus">japonicus</tp:taxon-name-part></tp:taxon-name></italic> sp. nov. (JHLHY_DAR_052) <bold>K, L</bold><italic><tp:taxon-name><tp:taxon-name-part taxon-name-part-type="genus" reg="Aphanerostethus">A.</tp:taxon-name-part><tp:taxon-name-part taxon-name-part-type="species" reg="magnus">magnus</tp:taxon-name-part></tp:taxon-name></italic> sp. nov. (JHLHY_DAR_022) <bold>M, N</bold><italic><tp:taxon-name><tp:taxon-name-part taxon-name-part-type="genus" reg="Aphanerostethus">A.</tp:taxon-name-part><tp:taxon-name-part taxon-name-part-type="species" reg="morimotoi">morimotoi</tp:taxon-name-part></tp:taxon-name></italic> sp. nov. (JHLHY_DAR_113) <bold>O, P</bold><italic><tp:taxon-name><tp:taxon-name-part taxon-name-part-type="genus" reg="Aphanerostethus">A.</tp:taxon-name-part><tp:taxon-name-part taxon-name-part-type="species" reg="nudus">nudus</tp:taxon-name-part></tp:taxon-name></italic> sp. nov. (JHLHY_DAR_012) <bold>Q, R</bold><italic><tp:taxon-name><tp:taxon-name-part taxon-name-part-type="genus" reg="Aphanerostethus">A.</tp:taxon-name-part><tp:taxon-name-part taxon-name-part-type="species" reg="spinosus">spinosus</tp:taxon-name-part></tp:taxon-name></italic> sp. nov. (JHLHY_DAR_077) <bold>S, T</bold><italic><tp:taxon-name><tp:taxon-name-part taxon-name-part-type="genus" reg="Aphanerostethus">A.</tp:taxon-name-part><tp:taxon-name-part taxon-name-part-type="species" reg="taiwanus">taiwanus</tp:taxon-name-part></tp:taxon-name></italic> sp. nov. (JHLHY_DAR_016) <bold>U, V</bold><italic><tp:taxon-name><tp:taxon-name-part taxon-name-part-type="genus" reg="Aphanerostethus">A.</tp:taxon-name-part><tp:taxon-name-part taxon-name-part-type="species" reg="vannideki">vannideki</tp:taxon-name-part></tp:taxon-name></italic> Voss, 1957 (JHLHY_DAR_082).</p></caption><graphic xmlns:xlink="http://www.w3.org/1999/xlink" xlink:href="zookeys-1217-001_article-126626__-g015.jpg" position="float" orientation="portrait" xlink:type="simple" id="oo_1163079.jpg"><uri content-type="original_file" xlink:type="simple">https://binary.pensoft.net/fig/1163079</uri></graphic></fig></tp:treatment-sec></tp:taxon-treatment>
