# Supplementary material for: ﻿The era of cybertaxonomy: X-ray microtomography reveals cryptic diversity and concealed cuticular sculpture in Aphanerostethus Voss, 1957 (Coleoptera, Curculionidae)
Source: Zookeys. 2024 Oct 29;1217:1–45. doi: 10.3897/zookeys.1217.126626 (PMC11538850; doi:10.3897/zookeys.1217.126626)
Supplement: XML Treatment for Aphanerostethus spinosus [file zookeys.1217.126626-treatment13.xml]

<!DOCTYPE tp:taxon-treatment
  PUBLIC "-//TaxonX//DTD Taxonomic Treatment Publishing DTD v0 20100105//EN" "tax-treatment-NSO.dtd">
<tp:taxon-treatment xmlns:tp="http://www.plazi.org/taxpub"><tp:treatment-meta><kwd-group><label>Taxon classification</label><kwd>
                <named-content content-type="kingdom">Animalia</named-content>
              </kwd><kwd>
                <named-content content-type="order">Coleoptera</named-content>
              </kwd><kwd>
                <named-content content-type="family">Curculionidae</named-content>
              </kwd></kwd-group><mixed-citation publication-type="journal"><person-group><name><surname>Lewis</surname><given-names>Jake H.</given-names></name><name><surname>Kojima</surname><given-names>Hiroaki</given-names></name><name><surname>Suenaga</surname><given-names>Miyuki</given-names></name><name><surname>Petsopoulos</surname><given-names>Dimitrios</given-names></name><name><surname>Fujisawa</surname><given-names>Yusuke</given-names></name><name><surname>Truong</surname><given-names>Xuan Lam</given-names></name><name><surname>Warren</surname><given-names>Dan L.</given-names></name></person-group><article-title>﻿The era of cybertaxonomy: X-ray microtomography reveals cryptic diversity and concealed cuticular sculpture in <italic><tp:taxon-name><tp:taxon-name-part taxon-name-part-type="genus" reg="Aphanerostethus">Aphanerostethus</tp:taxon-name-part></tp:taxon-name></italic> Voss, 1957 (<tp:taxon-name><tp:taxon-name-part taxon-name-part-type="order">Coleoptera</tp:taxon-name-part></tp:taxon-name>, <tp:taxon-name><tp:taxon-name-part taxon-name-part-type="family">Curculionidae</tp:taxon-name-part></tp:taxon-name>)</article-title><source>Zookeys</source><day>29</day><month>10</month><year>2024</year><volume>1217</volume><fpage>1</fpage><lpage>45</lpage><pub-id pub-id-type="doi">10.3897/zookeys.1217.126626</pub-id></mixed-citation></tp:treatment-meta><tp:nomenclature><label>﻿</label><tp:taxon-name>
              <object-id xmlns:xlink="http://www.w3.org/1999/xlink" content-type="arpha" xlink:type="simple">FE5E406E-56EA-57BE-8A0B-F9271F6C27DD</object-id>
              <tp:taxon-name-part taxon-name-part-type="genus" reg="Aphanerostethus">Aphanerostethus</tp:taxon-name-part>
              <tp:taxon-name-part taxon-name-part-type="species" reg="spinosus">spinosus</tp:taxon-name-part>
              <object-id xmlns:xlink="http://www.w3.org/1999/xlink" content-type="zoobank" xlink:type="simple">https://zoobank.org/7D1FBE1A-4F4B-423B-82D1-57D3ADE821F7</object-id>
            </tp:taxon-name><tp:taxon-authority>Lewis &amp; Kojima</tp:taxon-authority><tp:taxon-status xmlns:xlink="http://www.w3.org/1999/xlink" xlink:type="simple">sp. nov.</tp:taxon-status><xref ref-type="fig" rid="F2">Figs 2I–L</xref><xref ref-type="fig" rid="F4">, 4F</xref><xref ref-type="fig" rid="F15">, 15Q, R</xref><xref ref-type="fig" rid="F20">, 20C, D</xref></tp:nomenclature><tp:treatment-sec sec-type="material" id="SECID0ERRAK"><title>Specimens examined.</title><p><bold><italic>Holotype</italic>: Malaysia</bold>: • Borneo Island, Sabah, Kinabalu Park Headquarters, alt. 1800–2500 m, 15.III.1993, H. Hiratate, male deposited in <named-content xmlns:xlink="http://www.w3.org/1999/xlink" content-type="dwc:institutional_code" xlink:title="Kyushu University Museum" xlink:href="http://grbio.org/institution/kyushu-university-museum" xlink:type="simple">KUM</named-content>, JHLHY_DAR_077.</p></tp:treatment-sec><tp:treatment-sec sec-type="diagnosis" id="SECID0EASAK"><title>Diagnosis.</title><p>Body length 1.9 mm. <tp:taxon-name><tp:taxon-name-part taxon-name-part-type="genus" reg="Cuticle">Cuticle</tp:taxon-name-part></tp:taxon-name> coated in dark, sandy gray, and white scales in indistinct <tp:taxon-name><tp:taxon-name-part taxon-name-part-type="genus" reg="Scale"/><tp:taxon-name-part taxon-name-part-type="species" reg="pattern">pattern</tp:taxon-name-part></tp:taxon-name>. Funicle with six articles. Procoxae contiguous. Second and odd-numbered elytral intervals with erect scales. Erect elytral scales concentrated in small bundles of two or three along second elytral interval at midpoint; evenly distributed along other intervals. Elytral interval 5 + 6 not distinctly arched at base. Femora all with large, acute tooth along ventral edge. Scutellum distinct, bulging, and covered in white scales. Prosternal cavity prominent and with steep lateral ridges. Metaventrite with a distinct elevated transverse ridge separating the meta- and mesocoxae. Metatibial uncus of male claw-shaped (Fig. <xref ref-type="fig" rid="F2">2I–L</xref>). Aedeagus with diagnostic, laterally expanded apex (Fig. <xref ref-type="fig" rid="F15">15Q, R</xref>). Internal sac with M-shaped, basal protruding structure (Fig. <xref ref-type="fig" rid="F15">15Q, R</xref>).</p></tp:treatment-sec><tp:treatment-sec sec-type="distribution" id="SECID0EBTAK"><title>Distribution.</title><p>This species is only known from one site in Kinabalu Park, Borneo.</p></tp:treatment-sec><tp:treatment-sec sec-type="etymology" id="SECID0EGTAK"><title>Etymology.</title><p>This specific name <italic><tp:taxon-name><tp:taxon-name-part taxon-name-part-type="genus" reg="Aphanerostethus"/><tp:taxon-name-part taxon-name-part-type="species" reg="spinosus">spinosus</tp:taxon-name-part></tp:taxon-name></italic> is a Latin adjective in reference to the distinctly acute, elongate tooth on the ventral side of the femora.</p></tp:treatment-sec><tp:treatment-sec sec-type="comments" id="SECID0EWTAK"><title>Comments.</title><p>Although the female is unknown it is likely the case that the metatibial uncus is sexually dimorphic as in other closely related <italic><tp:taxon-name><tp:taxon-name-part taxon-name-part-type="genus" reg="Aphanerostethus">Aphanerostethus</tp:taxon-name-part></tp:taxon-name></italic> species.</p></tp:treatment-sec><tp:treatment-sec><!--Section generated to contain objects referenced in tp:taxon-treatment.--><fig id="F2" position="float" orientation="portrait"><object-id xmlns:xlink="http://www.w3.org/1999/xlink" content-type="doi" xlink:type="simple">10.3897/zookeys.1217.126626.figure2</object-id><object-id xmlns:xlink="http://www.w3.org/1999/xlink" content-type="arpha" xlink:type="simple">1C69A4A6-F04F-5ED7-B800-CFAC14887DDB</object-id><label>Figure 2.</label><caption><p>Metatibial unci in <italic><tp:taxon-name><tp:taxon-name-part taxon-name-part-type="genus" reg="Aphanerostethus">Aphanerostethus</tp:taxon-name-part></tp:taxon-name></italic> (males) <bold>A–D</bold><italic><tp:taxon-name><tp:taxon-name-part taxon-name-part-type="genus" reg="Aphanerostethus">A.</tp:taxon-name-part><tp:taxon-name-part taxon-name-part-type="species" reg="magnus">magnus</tp:taxon-name-part></tp:taxon-name></italic> sp. nov. (JHLHY_DAR_075) <bold>E–H</bold><italic><tp:taxon-name><tp:taxon-name-part taxon-name-part-type="genus" reg="Aphanerostethus">A.</tp:taxon-name-part><tp:taxon-name-part taxon-name-part-type="species" reg="morimotoi">morimotoi</tp:taxon-name-part></tp:taxon-name></italic> sp. nov. (JHLHY_DAR_113) <bold>I–L</bold><italic><tp:taxon-name><tp:taxon-name-part taxon-name-part-type="genus" reg="Aphanerostethus">A.</tp:taxon-name-part><tp:taxon-name-part taxon-name-part-type="species" reg="spinosus">spinosus</tp:taxon-name-part></tp:taxon-name></italic> sp. nov. (JHLHY_DAR_077) <bold>M–P</bold><italic><tp:taxon-name><tp:taxon-name-part taxon-name-part-type="genus" reg="Aphanerostethus">A.</tp:taxon-name-part><tp:taxon-name-part taxon-name-part-type="species" reg="nudus">nudus</tp:taxon-name-part></tp:taxon-name></italic> sp. nov. (JHLHY_DAR_012).</p></caption><graphic xmlns:xlink="http://www.w3.org/1999/xlink" xlink:href="zookeys-1217-001_article-126626__-g002.jpg" position="float" orientation="portrait" xlink:type="simple" id="oo_1163066.jpg"><uri content-type="original_file" xlink:type="simple">https://binary.pensoft.net/fig/1163066</uri></graphic></fig><fig id="F4" position="float" orientation="portrait"><object-id xmlns:xlink="http://www.w3.org/1999/xlink" content-type="doi" xlink:type="simple">10.3897/zookeys.1217.126626.figure4</object-id><object-id xmlns:xlink="http://www.w3.org/1999/xlink" content-type="arpha" xlink:type="simple">F0C6A06D-68DD-5897-A87D-2D245BDFB6FD</object-id><label>Figure 4.</label><caption><p>X-ray microtomography generated 3D models of <italic><tp:taxon-name><tp:taxon-name-part taxon-name-part-type="genus" reg="Aphanerostethus">Aphanerostethus</tp:taxon-name-part></tp:taxon-name></italic> pronota with scales removed, revealing otherwise hidden differences in underlying puncture morphology <bold>A</bold><italic><tp:taxon-name><tp:taxon-name-part taxon-name-part-type="genus" reg="Aphanerostethus">Aphanerostethus</tp:taxon-name-part><tp:taxon-name-part taxon-name-part-type="species" reg="armatus">armatus</tp:taxon-name-part></tp:taxon-name></italic> sp. nov. (JHLHY_DAR_078) <bold>B–D</bold><italic><tp:taxon-name><tp:taxon-name-part taxon-name-part-type="genus" reg="Aphanerostethus">Aphanerostethus</tp:taxon-name-part><tp:taxon-name-part taxon-name-part-type="species" reg="bifidus">bifidus</tp:taxon-name-part></tp:taxon-name></italic> sp. nov. (JHLHY_DAR_092, 101, and 103, respectively) <bold>E</bold><italic><tp:taxon-name><tp:taxon-name-part taxon-name-part-type="genus" reg="Aphanerostethus">Aphanerostethus</tp:taxon-name-part><tp:taxon-name-part taxon-name-part-type="species" reg="decoratus">decoratus</tp:taxon-name-part></tp:taxon-name></italic> sp. nov. (JHLHY_DAR_079) <bold>F</bold><italic><tp:taxon-name><tp:taxon-name-part taxon-name-part-type="genus" reg="Aphanerostethus">Aphanerostethus</tp:taxon-name-part><tp:taxon-name-part taxon-name-part-type="species" reg="spinosus">spinosus</tp:taxon-name-part></tp:taxon-name></italic> sp. nov. (JHLHY_DAR_077).</p></caption><graphic xmlns:xlink="http://www.w3.org/1999/xlink" xlink:href="zookeys-1217-001_article-126626__-g004.jpg" position="float" orientation="portrait" xlink:type="simple" id="oo_1163068.jpg"><uri content-type="original_file" xlink:type="simple">https://binary.pensoft.net/fig/1163068</uri></graphic></fig><fig id="F15" position="float" orientation="portrait"><object-id xmlns:xlink="http://www.w3.org/1999/xlink" content-type="doi" xlink:type="simple">10.3897/zookeys.1217.126626.figure15</object-id><object-id xmlns:xlink="http://www.w3.org/1999/xlink" content-type="arpha" xlink:type="simple">794E357F-1417-557B-B2A6-9B0904506DEC</object-id><label>Figure 15.</label><caption><p>Aedeagi of <italic><tp:taxon-name><tp:taxon-name-part taxon-name-part-type="genus" reg="Aphanerostethus">Aphanerostethus</tp:taxon-name-part></tp:taxon-name></italic> species <bold>A, B</bold><italic><tp:taxon-name><tp:taxon-name-part taxon-name-part-type="genus" reg="Aphanerostethus">A.</tp:taxon-name-part><tp:taxon-name-part taxon-name-part-type="species" reg="bifidus">bifidus</tp:taxon-name-part></tp:taxon-name></italic> sp. nov. (JHLHY_DAR_102) <bold>C, D</bold><italic><tp:taxon-name><tp:taxon-name-part taxon-name-part-type="genus" reg="Aphanerostethus">A.</tp:taxon-name-part><tp:taxon-name-part taxon-name-part-type="species" reg="distinctus">distinctus</tp:taxon-name-part></tp:taxon-name></italic> (Morimoto &amp; Miyakawa, 1985) (OKENT87658) <bold>E, F</bold><italic><tp:taxon-name><tp:taxon-name-part taxon-name-part-type="genus" reg="Aphanerostethus">A.</tp:taxon-name-part><tp:taxon-name-part taxon-name-part-type="species" reg="falcatus">falcatus</tp:taxon-name-part></tp:taxon-name></italic> sp. nov. (JHLHY_DAR_099) <bold>G, H</bold><italic><tp:taxon-name><tp:taxon-name-part taxon-name-part-type="genus" reg="Aphanerostethus">A.</tp:taxon-name-part><tp:taxon-name-part taxon-name-part-type="species" reg="incurvatus">incurvatus</tp:taxon-name-part></tp:taxon-name></italic> sp. nov. (JHLHY_DAR_100) <bold>I, J</bold><italic><tp:taxon-name><tp:taxon-name-part taxon-name-part-type="genus" reg="Aphanerostethus">A.</tp:taxon-name-part><tp:taxon-name-part taxon-name-part-type="species" reg="japonicus">japonicus</tp:taxon-name-part></tp:taxon-name></italic> sp. nov. (JHLHY_DAR_052) <bold>K, L</bold><italic><tp:taxon-name><tp:taxon-name-part taxon-name-part-type="genus" reg="Aphanerostethus">A.</tp:taxon-name-part><tp:taxon-name-part taxon-name-part-type="species" reg="magnus">magnus</tp:taxon-name-part></tp:taxon-name></italic> sp. nov. (JHLHY_DAR_022) <bold>M, N</bold><italic><tp:taxon-name><tp:taxon-name-part taxon-name-part-type="genus" reg="Aphanerostethus">A.</tp:taxon-name-part><tp:taxon-name-part taxon-name-part-type="species" reg="morimotoi">morimotoi</tp:taxon-name-part></tp:taxon-name></italic> sp. nov. (JHLHY_DAR_113) <bold>O, P</bold><italic><tp:taxon-name><tp:taxon-name-part taxon-name-part-type="genus" reg="Aphanerostethus">A.</tp:taxon-name-part><tp:taxon-name-part taxon-name-part-type="species" reg="nudus">nudus</tp:taxon-name-part></tp:taxon-name></italic> sp. nov. (JHLHY_DAR_012) <bold>Q, R</bold><italic><tp:taxon-name><tp:taxon-name-part taxon-name-part-type="genus" reg="Aphanerostethus">A.</tp:taxon-name-part><tp:taxon-name-part taxon-name-part-type="species" reg="spinosus">spinosus</tp:taxon-name-part></tp:taxon-name></italic> sp. nov. (JHLHY_DAR_077) <bold>S, T</bold><italic><tp:taxon-name><tp:taxon-name-part taxon-name-part-type="genus" reg="Aphanerostethus">A.</tp:taxon-name-part><tp:taxon-name-part taxon-name-part-type="species" reg="taiwanus">taiwanus</tp:taxon-name-part></tp:taxon-name></italic> sp. nov. (JHLHY_DAR_016) <bold>U, V</bold><italic><tp:taxon-name><tp:taxon-name-part taxon-name-part-type="genus" reg="Aphanerostethus">A.</tp:taxon-name-part><tp:taxon-name-part taxon-name-part-type="species" reg="vannideki">vannideki</tp:taxon-name-part></tp:taxon-name></italic> Voss, 1957 (JHLHY_DAR_082).</p></caption><graphic xmlns:xlink="http://www.w3.org/1999/xlink" xlink:href="zookeys-1217-001_article-126626__-g015.jpg" position="float" orientation="portrait" xlink:type="simple" id="oo_1163079.jpg"><uri content-type="original_file" xlink:type="simple">https://binary.pensoft.net/fig/1163079</uri></graphic></fig><fig id="F20" position="float" orientation="portrait"><object-id xmlns:xlink="http://www.w3.org/1999/xlink" content-type="doi" xlink:type="simple">10.3897/zookeys.1217.126626.figure20</object-id><object-id xmlns:xlink="http://www.w3.org/1999/xlink" content-type="arpha" xlink:type="simple">63A2AD33-C11A-5A77-A79B-692C1220D411</object-id><label>Figure 20.</label><caption><p>Lateral and dorsal photographs of <italic><tp:taxon-name><tp:taxon-name-part taxon-name-part-type="genus" reg="Aphanerostethus">Aphanerostethus</tp:taxon-name-part></tp:taxon-name></italic> species <bold>A, B</bold><italic><tp:taxon-name><tp:taxon-name-part taxon-name-part-type="genus" reg="Aphanerostethus">Aphanerostethus</tp:taxon-name-part><tp:taxon-name-part taxon-name-part-type="species" reg="morimotoi">morimotoi</tp:taxon-name-part></tp:taxon-name></italic> sp. nov. (JHLHY_DAR_093) <bold>C, D</bold><italic><tp:taxon-name><tp:taxon-name-part taxon-name-part-type="genus" reg="Aphanerostethus">Aphanerostethus</tp:taxon-name-part><tp:taxon-name-part taxon-name-part-type="species" reg="spinosus">spinosus</tp:taxon-name-part></tp:taxon-name></italic> sp. nov. (JHLHY_DAR_077). <tp:taxon-name><tp:taxon-name-part taxon-name-part-type="genus" reg="Scale">Scale</tp:taxon-name-part></tp:taxon-name> bars: 0.5 mm.</p></caption><graphic xmlns:xlink="http://www.w3.org/1999/xlink" xlink:href="zookeys-1217-001_article-126626__-g020.jpg" position="float" orientation="portrait" xlink:type="simple" id="oo_1163084.jpg"><uri content-type="original_file" xlink:type="simple">https://binary.pensoft.net/fig/1163084</uri></graphic></fig></tp:treatment-sec></tp:taxon-treatment>
