# Supplementary material for: ﻿The era of cybertaxonomy: X-ray microtomography reveals cryptic diversity and concealed cuticular sculpture in Aphanerostethus Voss, 1957 (Coleoptera, Curculionidae)
Source: Zookeys. 2024 Oct 29;1217:1–45. doi: 10.3897/zookeys.1217.126626 (PMC11538850; doi:10.3897/zookeys.1217.126626)
Supplement: XML Treatment for Aphanerostethus taiwanus [file zookeys.1217.126626-treatment14.xml]

<!DOCTYPE tp:taxon-treatment
  PUBLIC "-//TaxonX//DTD Taxonomic Treatment Publishing DTD v0 20100105//EN" "tax-treatment-NSO.dtd">
<tp:taxon-treatment xmlns:tp="http://www.plazi.org/taxpub"><tp:treatment-meta><kwd-group><label>Taxon classification</label><kwd>
                <named-content content-type="kingdom">Animalia</named-content>
              </kwd><kwd>
                <named-content content-type="order">Coleoptera</named-content>
              </kwd><kwd>
                <named-content content-type="family">Curculionidae</named-content>
              </kwd></kwd-group><mixed-citation publication-type="journal"><person-group><name><surname>Lewis</surname><given-names>Jake H.</given-names></name><name><surname>Kojima</surname><given-names>Hiroaki</given-names></name><name><surname>Suenaga</surname><given-names>Miyuki</given-names></name><name><surname>Petsopoulos</surname><given-names>Dimitrios</given-names></name><name><surname>Fujisawa</surname><given-names>Yusuke</given-names></name><name><surname>Truong</surname><given-names>Xuan Lam</given-names></name><name><surname>Warren</surname><given-names>Dan L.</given-names></name></person-group><article-title>﻿The era of cybertaxonomy: X-ray microtomography reveals cryptic diversity and concealed cuticular sculpture in <italic><tp:taxon-name><tp:taxon-name-part taxon-name-part-type="genus" reg="Aphanerostethus">Aphanerostethus</tp:taxon-name-part></tp:taxon-name></italic> Voss, 1957 (<tp:taxon-name><tp:taxon-name-part taxon-name-part-type="order">Coleoptera</tp:taxon-name-part></tp:taxon-name>, <tp:taxon-name><tp:taxon-name-part taxon-name-part-type="family">Curculionidae</tp:taxon-name-part></tp:taxon-name>)</article-title><source>Zookeys</source><day>29</day><month>10</month><year>2024</year><volume>1217</volume><fpage>1</fpage><lpage>45</lpage><pub-id pub-id-type="doi">10.3897/zookeys.1217.126626</pub-id></mixed-citation></tp:treatment-meta><tp:nomenclature><label>﻿</label><tp:taxon-name>
              <object-id xmlns:xlink="http://www.w3.org/1999/xlink" content-type="arpha" xlink:type="simple">BFCC3373-605C-588F-A77C-0B367FE08D75</object-id>
              <tp:taxon-name-part taxon-name-part-type="genus" reg="Aphanerostethus">Aphanerostethus</tp:taxon-name-part>
              <tp:taxon-name-part taxon-name-part-type="species" reg="taiwanus">taiwanus</tp:taxon-name-part>
              <object-id xmlns:xlink="http://www.w3.org/1999/xlink" content-type="zoobank" xlink:type="simple">https://zoobank.org/61696EC1-39CD-4745-B798-04456E89B9A6</object-id>
            </tp:taxon-name><tp:taxon-authority>Lewis, Fujisawa &amp; Kojima</tp:taxon-authority><tp:taxon-status xmlns:xlink="http://www.w3.org/1999/xlink" xlink:type="simple">sp. nov.</tp:taxon-status><xref ref-type="fig" rid="F3">Figs 3</xref><xref ref-type="fig" rid="F8">, 8D–F</xref><xref ref-type="fig" rid="F10">, 10F</xref><xref ref-type="fig" rid="F15">, 15S, T</xref><xref ref-type="fig" rid="F21">, 21A, B</xref></tp:nomenclature><tp:treatment-sec sec-type="material" id="SECID0EBWAK"><title>Specimens examined.</title><p><bold><italic>Holotype</italic>: Taiwan</bold>: • Tainan Hsein, Kuanzruling, 6.IV.1965, S. Ueno, male deposited in <named-content xmlns:xlink="http://www.w3.org/1999/xlink" content-type="dwc:institutional_code" xlink:title="Kyushu University Museum" xlink:href="http://grbio.org/institution/kyushu-university-museum" xlink:type="simple">KUM</named-content>, JHLHY_DAR_016. <bold><italic>Paratypes</italic>: Taiwan</bold>: • Taipei Hsein, Kuanzruling, Yangmingshan, 28.III.1965, Y. Hirashima (1, <named-content xmlns:xlink="http://www.w3.org/1999/xlink" content-type="dwc:institutional_code" xlink:title="Kyushu University Museum" xlink:href="http://grbio.org/institution/kyushu-university-museum" xlink:type="simple">KUM</named-content>), JHLHY_DAR_017; • Ping Tung Hsein, Kenting, 23.IV.1965, S. Miyamoto, (1, <named-content xmlns:xlink="http://www.w3.org/1999/xlink" content-type="dwc:institutional_code" xlink:title="Kyushu University Museum" xlink:href="http://grbio.org/institution/kyushu-university-museum" xlink:type="simple">KUM</named-content>), JHLHY_DAR_018; • Kaohsiung City, Liouguei District, Zhong-Xing-Long Li (near Mt. Taiyuanshan), 19.X.2015, H. Yoshitake, (1, <named-content xmlns:xlink="http://www.w3.org/1999/xlink" content-type="dwc:institutional_code" xlink:title="National Museum of Natural Science, Taichung" xlink:href="http://grbio.org/institution/national-museum-natural-science" xlink:type="simple">NMNST</named-content>), JHLHY_DAR_019 (EGP0160E02); • Pingtung Hsein, Kenting, 4.IV.1965, T. Saigusa (2, <named-content xmlns:xlink="http://www.w3.org/1999/xlink" content-type="dwc:institutional_code" xlink:title="Kyushu University Museum" xlink:href="http://grbio.org/institution/kyushu-university-museum" xlink:type="simple">KUM</named-content>; 1, <abbrev xmlns:xlink="http://www.w3.org/1999/xlink" xlink:title="Okinawa Institute of Science and Technology" id="ABBRID0EEXAK" xlink:type="simple">OIST</abbrev>), JHLHY_DAR_021, JHLHY_DAR_036, JHLHY_DAR_070; • Pingtung City, Shan Shimen village, Mt. Kao-shih-fo, 14.VII.2014, Y. Komeda, (1, <named-content xmlns:xlink="http://www.w3.org/1999/xlink" content-type="dwc:institutional_code" xlink:title="Kyushu University Museum" xlink:href="http://grbio.org/institution/kyushu-university-museum" xlink:type="simple">KUM</named-content>), JHLHY_DAR_129; • Mudan Township, Pingtung County, <named-content xmlns:xlink="http://www.w3.org/1999/xlink" content-type="dwc:verbatimCoordinates" xlink:type="simple"><named-content content-type="geo-json" specific-use="{&#34;type&#34;:&#34;Point&#34;,&#34;coordinates&#34;:[120.792744,22.103739]}" id="NCID0EPXAK" xlink:type="simple">22°06'13.46"N, 120°47'33.88"E</named-content></named-content>, 5.III.2016, Y. Fujisawa, (1, <named-content xmlns:xlink="http://www.w3.org/1999/xlink" content-type="dwc:institutional_code" xlink:title="Tokyo University of Agriculture" xlink:href="http://grbio.org/institution/tokyo-university-agriculture" xlink:type="simple">TUA</named-content>), JHLHY_DAR_600; • Mudan Township, Pingtung County, <named-content xmlns:xlink="http://www.w3.org/1999/xlink" content-type="dwc:verbatimCoordinates" xlink:type="simple"><named-content content-type="geo-json" specific-use="{&#34;type&#34;:&#34;Point&#34;,&#34;coordinates&#34;:[120.858675,22.139364]}" id="NCID0E2XAK" xlink:type="simple">22°08'21.71"N, 120°51'31.23"E</named-content></named-content>, 9.III.2016, Y. Fujisawa, (1, <named-content xmlns:xlink="http://www.w3.org/1999/xlink" content-type="dwc:institutional_code" xlink:title="Tokyo University of Agriculture" xlink:href="http://grbio.org/institution/tokyo-university-agriculture" xlink:type="simple">TUA</named-content>), JHLHY_DAR_601; • Mudan Township, Pingtung County, <named-content xmlns:xlink="http://www.w3.org/1999/xlink" content-type="dwc:verbatimCoordinates" xlink:type="simple"><named-content content-type="geo-json" specific-use="{&#34;type&#34;:&#34;Point&#34;,&#34;coordinates&#34;:[120.799444,22.089722]}" id="NCID0EHYAK" xlink:type="simple">22°05'23"N, 120°47'58"E</named-content></named-content>, 6.III.2016, Y. Fujisawa &amp; S. Shimizu, (2, <named-content xmlns:xlink="http://www.w3.org/1999/xlink" content-type="dwc:institutional_code" xlink:title="Tokyo University of Agriculture" xlink:href="http://grbio.org/institution/tokyo-university-agriculture" xlink:type="simple">TUA</named-content>), JHLHY_DAR_602, JHLHY_DAR_603; • Pingtung Hsein, Kenting, 22–26.II.1982, T. Lin and S.C. Lin, (8, <named-content xmlns:xlink="http://www.w3.org/1999/xlink" content-type="dwc:institutional_code" xlink:title="Taiwan Agricultural Research Institute" xlink:href="http://grbio.org/institution/taiwan-agricultural-research-institute" xlink:type="simple">TARI</named-content>), JHLHY_DAR_083–JHLHY_DAR_090.</p><fig id="F21" position="float" orientation="portrait"><object-id xmlns:xlink="http://www.w3.org/1999/xlink" content-type="doi" xlink:type="simple">10.3897/zookeys.1217.126626.figure21</object-id><object-id xmlns:xlink="http://www.w3.org/1999/xlink" content-type="arpha" xlink:type="simple">A2AA990D-B006-51B9-87B2-1CA7AA0C54E0</object-id><label>Figure 21.</label><caption><p>Lateral and dorsal photographs of <italic><tp:taxon-name><tp:taxon-name-part taxon-name-part-type="genus" reg="Aphanerostethus">Aphanerostethus</tp:taxon-name-part></tp:taxon-name></italic> species <bold>A, B</bold><italic><tp:taxon-name><tp:taxon-name-part taxon-name-part-type="genus" reg="Aphanerostethus">Aphanerostethus</tp:taxon-name-part><tp:taxon-name-part taxon-name-part-type="species" reg="taiwanus">taiwanus</tp:taxon-name-part></tp:taxon-name></italic> sp. nov. (JHLHY_DAR_084) <bold>C, D</bold><italic><tp:taxon-name><tp:taxon-name-part taxon-name-part-type="genus" reg="Aphanerostethus">Aphanerostethus</tp:taxon-name-part><tp:taxon-name-part taxon-name-part-type="species" reg="vannideki">vannideki</tp:taxon-name-part></tp:taxon-name></italic> Voss, 1957 (JHLHY_DAR_081). <tp:taxon-name><tp:taxon-name-part taxon-name-part-type="genus" reg="Scale">Scale</tp:taxon-name-part></tp:taxon-name> bars: 0.5 mm.</p></caption><graphic xmlns:xlink="http://www.w3.org/1999/xlink" xlink:href="zookeys-1217-001_article-126626__-g021.jpg" position="float" orientation="portrait" xlink:type="simple" id="oo_1163085.jpg"><uri content-type="original_file" xlink:type="simple">https://binary.pensoft.net/fig/1163085</uri></graphic></fig></tp:treatment-sec><tp:treatment-sec sec-type="diagnosis" id="SECID0EI1AK"><title>Diagnosis.</title><p>Body length 1.7–1.9 mm. <tp:taxon-name><tp:taxon-name-part taxon-name-part-type="genus" reg="Cuticle">Cuticle</tp:taxon-name-part></tp:taxon-name> coated in dark, sandy gray, and white scales in contrasty <tp:taxon-name><tp:taxon-name-part taxon-name-part-type="genus" reg="Scale"/><tp:taxon-name-part taxon-name-part-type="species" reg="pattern">pattern</tp:taxon-name-part></tp:taxon-name>. Funicle with six articles. Procoxae contiguous. Second and odd-numbered elytral intervals with sub-erect scales. Erect elytral scales evenly distributed, not concentrated in bundle. Femora without ventral teeth. Scutellum reduced. Prosternal cavity prominent and with steep lateral ridges. Metaventrite with a distinct elevated transverse ridge separating the meta- and mesocoxae. Metatibial uncus simple in both sexes. Aedeagus evenly curved at apex, and in lateral view (Fig. <xref ref-type="fig" rid="F15">15S, T</xref>). Internal sac without prominent basal protruding structure (Fig. <xref ref-type="fig" rid="F15">15S, T</xref>).</p></tp:treatment-sec><tp:treatment-sec sec-type="distribution" id="SECID0EF2AK"><title>Distribution.</title><p>This species is known from a few sites in Taiwan (Kuanzruling, Kenting, Zhong-Xing-Long Li).</p></tp:treatment-sec><tp:treatment-sec sec-type="etymology" id="SECID0EK2AK"><title>Etymology.</title><p>The specific name is an adjective in reference to the collection locality of the species.</p></tp:treatment-sec><tp:treatment-sec sec-type="comments" id="SECID0EP2AK"><title>Comments.</title><p>Our <abbrev xmlns:xlink="http://www.w3.org/1999/xlink" xlink:title="maximum likelihood" id="ABBRID0EV2AK" xlink:type="simple">ML</abbrev> analysis (Fig. <xref ref-type="fig" rid="F3">3</xref>) consistently clustered <italic><tp:taxon-name><tp:taxon-name-part taxon-name-part-type="genus" reg="Aphanerostethus">A.</tp:taxon-name-part><tp:taxon-name-part taxon-name-part-type="species" reg="taiwanus">taiwanus</tp:taxon-name-part></tp:taxon-name></italic> with <italic><tp:taxon-name><tp:taxon-name-part taxon-name-part-type="genus" reg="Aphanerostethus">A.</tp:taxon-name-part><tp:taxon-name-part taxon-name-part-type="species" reg="distinctus">distinctus</tp:taxon-name-part></tp:taxon-name></italic> (BS: 100); however, the presumed basal position of <italic><tp:taxon-name><tp:taxon-name-part taxon-name-part-type="genus" reg="Aphanerostethus">A.</tp:taxon-name-part><tp:taxon-name-part taxon-name-part-type="species" reg="taiwanus">taiwanus</tp:taxon-name-part></tp:taxon-name></italic> (i.e., sister to <italic><tp:taxon-name><tp:taxon-name-part taxon-name-part-type="genus" reg="Aphanerostethus">A.</tp:taxon-name-part><tp:taxon-name-part taxon-name-part-type="species" reg="distinctus">distinctus</tp:taxon-name-part></tp:taxon-name></italic>) was only weakly supported (BS: 55, <abbrev xmlns:xlink="http://www.w3.org/1999/xlink" xlink:title="posterior probability" id="ABBRID0EJ4AK" xlink:type="simple">PP</abbrev>: 0.84). Here, we separate <italic><tp:taxon-name><tp:taxon-name-part taxon-name-part-type="genus" reg="Aphanerostethus">A.</tp:taxon-name-part><tp:taxon-name-part taxon-name-part-type="species" reg="taiwanus">taiwanus</tp:taxon-name-part></tp:taxon-name></italic> from <italic><tp:taxon-name><tp:taxon-name-part taxon-name-part-type="genus" reg="Aphanerostethus">A.</tp:taxon-name-part><tp:taxon-name-part taxon-name-part-type="species" reg="distinctus">distinctus</tp:taxon-name-part></tp:taxon-name></italic> based not on this weak molecular evidence, but primarily on consistent differences in morphology and biogeography. In particular, <italic><tp:taxon-name><tp:taxon-name-part taxon-name-part-type="genus" reg="Aphanerostethus">A.</tp:taxon-name-part><tp:taxon-name-part taxon-name-part-type="species" reg="taiwanus">taiwanus</tp:taxon-name-part></tp:taxon-name></italic> possesses an oblique row of erect scales on the pronotum (<italic><tp:taxon-name><tp:taxon-name-part taxon-name-part-type="genus" reg="Aphanerostethus">A.</tp:taxon-name-part><tp:taxon-name-part taxon-name-part-type="species" reg="distinctus">distinctus</tp:taxon-name-part></tp:taxon-name></italic> with at most 4 or 5 recumbent scales), sub-erect scales on the odd and second elytral intervals (<italic><tp:taxon-name><tp:taxon-name-part taxon-name-part-type="genus" reg="Aphanerostethus">A.</tp:taxon-name-part><tp:taxon-name-part taxon-name-part-type="species" reg="distinctus">distinctus</tp:taxon-name-part></tp:taxon-name></italic> with recumbent scales only on odd elytral intervals), differences in male genitalia, and apparently non-overlapping geographic range (<italic><tp:taxon-name><tp:taxon-name-part taxon-name-part-type="genus" reg="Aphanerostethus">A.</tp:taxon-name-part><tp:taxon-name-part taxon-name-part-type="species" reg="taiwanus">taiwanus</tp:taxon-name-part></tp:taxon-name></italic> only known from Taiwan; <italic><tp:taxon-name><tp:taxon-name-part taxon-name-part-type="genus" reg="Aphanerostethus">A.</tp:taxon-name-part><tp:taxon-name-part taxon-name-part-type="species" reg="distinctus">distinctus</tp:taxon-name-part></tp:taxon-name></italic> only known from Japan).</p></tp:treatment-sec><tp:treatment-sec><!--Section generated to contain objects referenced in tp:taxon-treatment.--><fig id="F3" position="float" orientation="portrait"><object-id xmlns:xlink="http://www.w3.org/1999/xlink" content-type="doi" xlink:type="simple">10.3897/zookeys.1217.126626.figure3</object-id><object-id xmlns:xlink="http://www.w3.org/1999/xlink" content-type="arpha" xlink:type="simple">A50CCC7A-A529-5A5B-9DC5-B6D96D6E2820</object-id><label>Figure 3.</label><caption><p>Maximum likelihood tree of <italic><tp:taxon-name><tp:taxon-name-part taxon-name-part-type="genus" reg="Aphanerostethus">Aphanerostethus</tp:taxon-name-part></tp:taxon-name></italic> species based on an 872 base-pair long concatenated DNA matrix (<abbrev xmlns:xlink="http://www.w3.org/1999/xlink" xlink:title="cytochrome c oxidase subunit I" id="ABBRID0ELCAI" xlink:type="simple">CO1</abbrev>, <abbrev xmlns:xlink="http://www.w3.org/1999/xlink" xlink:title="cytochrome b" id="ABBRID0EPCAI" xlink:type="simple">Cytb</abbrev>, 16S) with gene-wise partition modelling (<abbrev xmlns:xlink="http://www.w3.org/1999/xlink" xlink:title="cytochrome c oxidase subunit I" id="ABBRID0ETCAI" xlink:type="simple">CO1</abbrev> / <abbrev xmlns:xlink="http://www.w3.org/1999/xlink" xlink:title="cytochrome b" id="ABBRID0EXCAI" xlink:type="simple">Cytb</abbrev>: GTR+F+I+G4; 16S: GTR+F+G4) constructed in IQ-TREE v. 1.6.12. Branch support values represent standard nonparametric bootstraps (1000 replicates) and posterior probabilities. The symbol “–” indicates a posterior probability less than 50 (i.e., collapsed nodes in the Bayesian Inference tree). EGP codes represent DNA extraction codes and serve also as unique specimen identifiers. Associated <italic><tp:taxon-name><tp:taxon-name-part taxon-name-part-type="genus" reg="Aphanerostethus">Aphanerostethus</tp:taxon-name-part></tp:taxon-name></italic> weevil figures on the right of the tree are not to scale. Note that, except for <italic><tp:taxon-name><tp:taxon-name-part taxon-name-part-type="genus" reg="Aphanerostethus">A.</tp:taxon-name-part><tp:taxon-name-part taxon-name-part-type="species" reg="distinctus">distinctus</tp:taxon-name-part></tp:taxon-name></italic> and <italic><tp:taxon-name><tp:taxon-name-part taxon-name-part-type="genus" reg="Aphanerostethus">A.</tp:taxon-name-part><tp:taxon-name-part taxon-name-part-type="species" reg="taiwanus">taiwanus</tp:taxon-name-part></tp:taxon-name></italic> (see Comments under the <italic><tp:taxon-name><tp:taxon-name-part taxon-name-part-type="genus" reg="Aphanerostethus">A.</tp:taxon-name-part><tp:taxon-name-part taxon-name-part-type="species" reg="taiwanus">taiwanus</tp:taxon-name-part></tp:taxon-name></italic> species profile), the monophyly of all <italic><tp:taxon-name><tp:taxon-name-part taxon-name-part-type="genus" reg="Aphanerostethus">Aphanerostethus</tp:taxon-name-part></tp:taxon-name></italic> species is strongly supported (BS: 100, <abbrev xmlns:xlink="http://www.w3.org/1999/xlink" xlink:title="posterior probability" id="ABBRID0EKEAI" xlink:type="simple">PP</abbrev>: 1).</p></caption><graphic xmlns:xlink="http://www.w3.org/1999/xlink" xlink:href="zookeys-1217-001_article-126626__-g003.jpg" position="float" orientation="portrait" xlink:type="simple" id="oo_1163067.jpg"><uri content-type="original_file" xlink:type="simple">https://binary.pensoft.net/fig/1163067</uri></graphic></fig><fig id="F8" position="float" orientation="portrait"><object-id xmlns:xlink="http://www.w3.org/1999/xlink" content-type="doi" xlink:type="simple">10.3897/zookeys.1217.126626.figure8</object-id><object-id xmlns:xlink="http://www.w3.org/1999/xlink" content-type="arpha" xlink:type="simple">83D4A46B-1BD8-5681-B8E0-CBA38F1EDC25</object-id><label>Figure 8.</label><caption><p>X-ray microtomography generated 3D models of <italic><tp:taxon-name><tp:taxon-name-part taxon-name-part-type="genus" reg="Aphanerostethus">Aphanerostethus</tp:taxon-name-part></tp:taxon-name></italic> pronota with scales removed, revealing otherwise hidden differences in underlying puncture morphology <bold>A–C</bold><italic><tp:taxon-name><tp:taxon-name-part taxon-name-part-type="genus" reg="Aphanerostethus">Aphanerostethus</tp:taxon-name-part><tp:taxon-name-part taxon-name-part-type="species" reg="nudus">nudus</tp:taxon-name-part></tp:taxon-name></italic> sp. nov. (JHLHY_DAR_012, 013, and 014, respectively) <bold>D–F</bold><italic><tp:taxon-name><tp:taxon-name-part taxon-name-part-type="genus" reg="Aphanerostethus">Aphanerostethus</tp:taxon-name-part><tp:taxon-name-part taxon-name-part-type="species" reg="taiwanus">taiwanus</tp:taxon-name-part></tp:taxon-name></italic> sp. nov. (JHLHY_DAR_070, 021, and 086, respectively).</p></caption><graphic xmlns:xlink="http://www.w3.org/1999/xlink" xlink:href="zookeys-1217-001_article-126626__-g008.jpg" position="float" orientation="portrait" xlink:type="simple" id="oo_1163072.jpg"><uri content-type="original_file" xlink:type="simple">https://binary.pensoft.net/fig/1163072</uri></graphic></fig><fig id="F10" position="float" orientation="portrait"><object-id xmlns:xlink="http://www.w3.org/1999/xlink" content-type="doi" xlink:type="simple">10.3897/zookeys.1217.126626.figure10</object-id><object-id xmlns:xlink="http://www.w3.org/1999/xlink" content-type="arpha" xlink:type="simple">DDA569F6-AC58-5ED5-853B-498847205A11</object-id><label>Figure 10.</label><caption><p>X-ray microtomography generated 3D models of <italic><tp:taxon-name><tp:taxon-name-part taxon-name-part-type="genus" reg="Aphanerostethus">Aphanerostethus</tp:taxon-name-part></tp:taxon-name></italic> elytra with scales removed, revealing differences in the length of the 10<sup>th</sup> elytral stria. The yellow and red arrows indicate the base and apex of the 10<sup>th</sup> elytral stria, respectively <bold>A</bold><italic><tp:taxon-name><tp:taxon-name-part taxon-name-part-type="genus" reg="Aphanerostethus">Aphanerostethus</tp:taxon-name-part><tp:taxon-name-part taxon-name-part-type="species" reg="bifidus">bifidus</tp:taxon-name-part></tp:taxon-name></italic> sp. nov. (JHLHY_DAR_092) <bold>B</bold><italic><tp:taxon-name><tp:taxon-name-part taxon-name-part-type="genus" reg="Aphanerostethus">A.</tp:taxon-name-part><tp:taxon-name-part taxon-name-part-type="species" reg="falcatus">falcatus</tp:taxon-name-part></tp:taxon-name></italic> sp. nov. (JHLHY_DAR_172) <bold>C</bold><italic><tp:taxon-name><tp:taxon-name-part taxon-name-part-type="genus" reg="Aphanerostethus">A.</tp:taxon-name-part><tp:taxon-name-part taxon-name-part-type="species" reg="morimotoi">morimotoi</tp:taxon-name-part></tp:taxon-name></italic> sp. nov. (JHLHY_DAR_115) <bold>D</bold><italic><tp:taxon-name><tp:taxon-name-part taxon-name-part-type="genus" reg="Aphanerostethus">A.</tp:taxon-name-part><tp:taxon-name-part taxon-name-part-type="species" reg="decoratus">decoratus</tp:taxon-name-part></tp:taxon-name></italic> sp. nov. (JHLHY_DAR_079) <bold>E</bold><italic><tp:taxon-name><tp:taxon-name-part taxon-name-part-type="genus" reg="Aphanerostethus">A.</tp:taxon-name-part><tp:taxon-name-part taxon-name-part-type="species" reg="distinctus">distinctus</tp:taxon-name-part></tp:taxon-name></italic> (Morimotoi &amp; Miyakawa, 1985) (OKENT0089414) <bold>F</bold><italic><tp:taxon-name><tp:taxon-name-part taxon-name-part-type="genus" reg="Aphanerostethus">A.</tp:taxon-name-part><tp:taxon-name-part taxon-name-part-type="species" reg="taiwanus">taiwanus</tp:taxon-name-part></tp:taxon-name></italic> sp. nov. (JHLHY_DAR_070).</p></caption><graphic xmlns:xlink="http://www.w3.org/1999/xlink" xlink:href="zookeys-1217-001_article-126626__-g010.jpg" position="float" orientation="portrait" xlink:type="simple" id="oo_1163074.jpg"><uri content-type="original_file" xlink:type="simple">https://binary.pensoft.net/fig/1163074</uri></graphic></fig><fig id="F15" position="float" orientation="portrait"><object-id xmlns:xlink="http://www.w3.org/1999/xlink" content-type="doi" xlink:type="simple">10.3897/zookeys.1217.126626.figure15</object-id><object-id xmlns:xlink="http://www.w3.org/1999/xlink" content-type="arpha" xlink:type="simple">794E357F-1417-557B-B2A6-9B0904506DEC</object-id><label>Figure 15.</label><caption><p>Aedeagi of <italic><tp:taxon-name><tp:taxon-name-part taxon-name-part-type="genus" reg="Aphanerostethus">Aphanerostethus</tp:taxon-name-part></tp:taxon-name></italic> species <bold>A, B</bold><italic><tp:taxon-name><tp:taxon-name-part taxon-name-part-type="genus" reg="Aphanerostethus">A.</tp:taxon-name-part><tp:taxon-name-part taxon-name-part-type="species" reg="bifidus">bifidus</tp:taxon-name-part></tp:taxon-name></italic> sp. nov. (JHLHY_DAR_102) <bold>C, D</bold><italic><tp:taxon-name><tp:taxon-name-part taxon-name-part-type="genus" reg="Aphanerostethus">A.</tp:taxon-name-part><tp:taxon-name-part taxon-name-part-type="species" reg="distinctus">distinctus</tp:taxon-name-part></tp:taxon-name></italic> (Morimoto &amp; Miyakawa, 1985) (OKENT87658) <bold>E, F</bold><italic><tp:taxon-name><tp:taxon-name-part taxon-name-part-type="genus" reg="Aphanerostethus">A.</tp:taxon-name-part><tp:taxon-name-part taxon-name-part-type="species" reg="falcatus">falcatus</tp:taxon-name-part></tp:taxon-name></italic> sp. nov. (JHLHY_DAR_099) <bold>G, H</bold><italic><tp:taxon-name><tp:taxon-name-part taxon-name-part-type="genus" reg="Aphanerostethus">A.</tp:taxon-name-part><tp:taxon-name-part taxon-name-part-type="species" reg="incurvatus">incurvatus</tp:taxon-name-part></tp:taxon-name></italic> sp. nov. (JHLHY_DAR_100) <bold>I, J</bold><italic><tp:taxon-name><tp:taxon-name-part taxon-name-part-type="genus" reg="Aphanerostethus">A.</tp:taxon-name-part><tp:taxon-name-part taxon-name-part-type="species" reg="japonicus">japonicus</tp:taxon-name-part></tp:taxon-name></italic> sp. nov. (JHLHY_DAR_052) <bold>K, L</bold><italic><tp:taxon-name><tp:taxon-name-part taxon-name-part-type="genus" reg="Aphanerostethus">A.</tp:taxon-name-part><tp:taxon-name-part taxon-name-part-type="species" reg="magnus">magnus</tp:taxon-name-part></tp:taxon-name></italic> sp. nov. (JHLHY_DAR_022) <bold>M, N</bold><italic><tp:taxon-name><tp:taxon-name-part taxon-name-part-type="genus" reg="Aphanerostethus">A.</tp:taxon-name-part><tp:taxon-name-part taxon-name-part-type="species" reg="morimotoi">morimotoi</tp:taxon-name-part></tp:taxon-name></italic> sp. nov. (JHLHY_DAR_113) <bold>O, P</bold><italic><tp:taxon-name><tp:taxon-name-part taxon-name-part-type="genus" reg="Aphanerostethus">A.</tp:taxon-name-part><tp:taxon-name-part taxon-name-part-type="species" reg="nudus">nudus</tp:taxon-name-part></tp:taxon-name></italic> sp. nov. (JHLHY_DAR_012) <bold>Q, R</bold><italic><tp:taxon-name><tp:taxon-name-part taxon-name-part-type="genus" reg="Aphanerostethus">A.</tp:taxon-name-part><tp:taxon-name-part taxon-name-part-type="species" reg="spinosus">spinosus</tp:taxon-name-part></tp:taxon-name></italic> sp. nov. (JHLHY_DAR_077) <bold>S, T</bold><italic><tp:taxon-name><tp:taxon-name-part taxon-name-part-type="genus" reg="Aphanerostethus">A.</tp:taxon-name-part><tp:taxon-name-part taxon-name-part-type="species" reg="taiwanus">taiwanus</tp:taxon-name-part></tp:taxon-name></italic> sp. nov. (JHLHY_DAR_016) <bold>U, V</bold><italic><tp:taxon-name><tp:taxon-name-part taxon-name-part-type="genus" reg="Aphanerostethus">A.</tp:taxon-name-part><tp:taxon-name-part taxon-name-part-type="species" reg="vannideki">vannideki</tp:taxon-name-part></tp:taxon-name></italic> Voss, 1957 (JHLHY_DAR_082).</p></caption><graphic xmlns:xlink="http://www.w3.org/1999/xlink" xlink:href="zookeys-1217-001_article-126626__-g015.jpg" position="float" orientation="portrait" xlink:type="simple" id="oo_1163079.jpg"><uri content-type="original_file" xlink:type="simple">https://binary.pensoft.net/fig/1163079</uri></graphic></fig></tp:treatment-sec></tp:taxon-treatment>
