# Supplementary material for: ﻿The era of cybertaxonomy: X-ray microtomography reveals cryptic diversity and concealed cuticular sculpture in Aphanerostethus Voss, 1957 (Coleoptera, Curculionidae)
Source: Zookeys. 2024 Oct 29;1217:1–45. doi: 10.3897/zookeys.1217.126626 (PMC11538850; doi:10.3897/zookeys.1217.126626)
Supplement: Supplementary material 1 — Primer and thermocycler settings for Aphanerostethus barcoding [file zookeys-1217-001_article-126626__-s001.xlsx]

## Sheet: Sheet1
PCR conditions + primers
	Mix for CO1			Protocol
		1Rxn (ul)	99Rxns (ul)	Step 1	95 C	15:00:00
	PCR Mix	7.5	816.75	Step 2	94 C	00:30:00
	MCOIntF	0.3	32.67	Step 3	46 C	01:30:00
	ARF1	0.6	65.34	Step 4	72 C	01:30:00
	Fol-degen-rev	0.9	98.01	Step 5	Repeat 2-4	35X
	H2O	4.7	511.83	Step 6	4 C	infinite hold
		14	1524.6
	Mix for CytB			Protocol
		1Rxn (ul)	96Rxns (ul)	Step 1	95 C	15:00:00
	PCR Mix	7.5	792	Step 2	94 C	00:30:00
	CB3degB	0.3	31.68	Step 3	46 C	01:30:00
	CB4deg	0.3	31.68	Step 4	72 C	01:30:00
	H2O	5.9	623.04	Step 5	Repeat 2-4	34X
		14	1478.4	Step 6	4 C	infinite hold
	Mix for 16S			Protocol
		1Rxn (ul)	96Rxns (ul)	Step 1	95 C	15:00:00
	PCR Mix	7.5	792	Step 2	94 C	00:30:00
	16S F3	0.3	31.68	Step 3	46 C	01:30:00
	16S R1	0.3	31.68	Step 4	72 C	01:30:00
	H2O	5.9	623.04	Step 5	Repeat 2-4	34X
		14	1478.4	Step 6	4 C	infinite hold
MCO_IntF	forward	MCO (COI)	metabarcoding, barcoding	GGWACWGGWTGAACWGTWTAYCCYCC		26	Leray et al. (2013), Front Zool
ARF1	forward	HCO (COI)	metabarcoding, barcoding	GCNCCWGAYATRGCNTTYCCNCG		23	Gibson et al. (2014), PNAS
Fol-degen-rev	reverse	MCO, HCO	metabarcoding, barcoding	TANACYTCNGGRTGNCCRAARAAYCA	TGYTTRTTRGGNCARCCNGAYGTNTA	26	Yu et al. (2012), Methods Ecol Evol
CB3degB	forward	CytochromeB	barcoding	GAGGDGCHACHGTWATYACHAA		22	Krehenwinkel et al. (2018), Methods Ecol Evol; Barraclough et al. (1999), ProcB Bio
CB4deg	reverse	CytochromeB	barcoding	RAARTATCATTCDGGTTGRATRTG	CARATRCAACCDGAATGATARTTR	24	Krehenwinkel et al. (2018), Methods Ecol Evol; Barraclough et al. (1999), ProcB Bio
16S_F3	forward	16S	barcoding	CGRTYTRAACTCAGATCATGTA		22
16S_R1	reverse	16S	barcoding	TRACYGTRCWAAGGTAGCATAA	TTATGCTACCTTWGRACYGTRA	22	Krehenwinkel et al. (2018), Methods Ecol Evol
